# Supplementary material for: Past world economic production constrains current energy demands: Persistent scaling with implications for economic growth and climate change mitigation
Source: PLoS One. 2020 Aug 27;15(8):e0237672. doi: 10.1371/journal.pone.0237672 (PMC7451548; doi:10.1371/journal.pone.0237672)
Supplement: S1 Table — (XLSX) [file pone.0237672.s001.xlsx]

## Sheet: RecentData.csv
Item	Year	Energy consumption	Energy Consumption	World GDP	World GDP	Carbon emissions
Units		Exajoules/year	Exajoules/year	trillion 2010 USD per year	trillion 2010 USD per year	Gigatons Carbon per year
Source		US EIA	British Petroleum	United Nations	World Bank	Global Carbon Project
	1980	309.636	277.828	27.937	27.8487	5.2879
	1981	306.871	276.275	28.4627	28.3842	5.14431
	1982	307.383	275.103	28.6347	28.5067	5.10612
	1983	311.371	279.461	29.4152	29.1943	5.15453
	1984	325.91	292.663	30.7362	30.5096	5.30452
	1985	334.973	300.112	31.8265	31.6426	5.49349
	1986	342.416	306.714	32.8565	32.7173	5.57171
	1987	352.957	317.429	34.0444	33.9285	5.75234
	1988	366.72	329.421	35.5777	35.4952	5.97238
	1989	371.699	335.931	36.9161	36.8008	6.06236
	1990	378.757	339.796	38.0286	37.8748	6.19513
	1991	371.617	342.011	38.5136	38.4348	6.32423
	1992	370.336	344.335	39.1932	39.1125	6.12665
	1993	373.456	346.947	39.7825	39.7059	6.19481
	1994	377.625	351.528	40.9809	40.8924	6.23884
	1995	388.149	358.65	42.2469	42.1355	6.37348
	1996	398.473	369.348	43.6893	43.5592	6.57201
	1997	399.734	373.158	45.3215	45.1633	6.60946
	1998	402.453	375.394	46.4799	46.3165	6.58572
	1999	410.865	382.214	47.9868	47.8187	6.66935
	2000	424.432	391.778	50.0738	49.9148	6.85966
	2001	428.006	396.195	51.0758	50.8879	6.91696
	2002	437.554	405.155	52.2046	51.9954	7.06829
	2003	453.472	420.023	53.7576	53.5328	7.40877
	2004	475.098	440.644	56.0916	55.8899	7.75685
	2005	490.723	455.876	58.2585	58.0779	8.01775
	2006	506.334	469.187	60.79	60.6214	8.28352
	2007	520.133	484.097	63.3541	63.2398	8.53072
	2008	527.162	490.093	64.5107	64.4101	8.72495
	2009	521.488	483.192	63.4397	63.3287	8.59893
	2010	552.647	506.623	66.1456	66.0512	9.04041
	2011	568.696	519.343	68.2349	68.1206	9.34593
	2012	581.356	526.536	69.9117	69.8288	9.48816
	2013	592.812	536.748	71.7464	71.6823	9.53352
	2014	598.297	541.789	73.7658	73.7132	9.6059
	2015	601.405	546.219	75.8395	75.7815	9.60966
	2016	605.808	553.881	77.6693	77.662	9.64813
	2017	614.495	564.182	80.0504	80.0764	9.76561
