# Supplementary material for: Past world economic production constrains current energy demands: Persistent scaling with implications for economic growth and climate change mitigation
Source: PLoS One. 2020 Aug 27;15(8):e0237672. doi: 10.1371/journal.pone.0237672 (PMC7451548; doi:10.1371/journal.pone.0237672)
Supplement: S2 Table — (XLSX) [file pone.0237672.s002.xlsx]

## Sheet: Reconstruction.csv
Item	Year (CE)	World GDP	Cumulative GDP	Population	Energy consumption
Units		Trillion 2010 USD	Trillion 2010 USD	millions	ExaJoules per year
	1	0.147009	249.916	225.82	46.3102
	2	0.147009	250.063	225.82	46.3375
	3	0.147009	250.21	225.82	46.3647
	4	0.147009	250.357	225.82	46.3919
	5	0.14701	250.504	225.821	46.4192
	6	0.14701	250.651	225.821	46.4464
	7	0.14701	250.798	225.822	46.4737
	8	0.14701	250.945	225.822	46.5009
	9	0.147011	251.092	225.823	46.5281
	10	0.147011	251.239	225.824	46.5554
	11	0.147011	251.386	225.824	46.5826
	12	0.147012	251.533	225.825	46.6099
	13	0.147012	251.68	225.826	46.6371
	14	0.147013	251.827	225.827	46.6644
	15	0.147013	251.974	225.829	46.6916
	16	0.147014	252.121	225.83	46.7188
	17	0.147014	252.268	225.831	46.7461
	18	0.147015	252.415	225.833	46.7733
	19	0.147016	252.562	225.834	46.8006
	20	0.147017	252.709	225.836	46.8278
	21	0.147017	252.856	225.837	46.855
	22	0.147018	253.003	225.839	46.8823
	23	0.147019	253.15	225.841	46.9095
	24	0.14702	253.297	225.843	46.9368
	25	0.147021	253.444	225.845	46.964
	26	0.147022	253.591	225.847	46.9913
	27	0.147023	253.738	225.849	47.0185
	28	0.147024	253.885	225.852	47.0457
	29	0.147025	254.032	225.854	47.073
	30	0.147026	254.179	225.857	47.1002
	31	0.147028	254.326	225.859	47.1275
	32	0.147029	254.473	225.862	47.1547
	33	0.14703	254.62	225.865	47.182
	34	0.147031	254.767	225.867	47.2092
	35	0.147033	254.914	225.87	47.2365
	36	0.147034	255.061	225.873	47.2637
	37	0.147036	255.208	225.876	47.291
	38	0.147037	255.355	225.88	47.3182
	39	0.147039	255.503	225.883	47.3454
	40	0.14704	255.65	225.886	47.3727
	41	0.147042	255.797	225.89	47.3999
	42	0.147043	255.944	225.893	47.4272
	43	0.147045	256.091	225.897	47.4544
	44	0.147047	256.238	225.9	47.4817
	45	0.147049	256.385	225.904	47.5089
	46	0.14705	256.532	225.908	47.5362
	47	0.147052	256.679	225.912	47.5634
	48	0.147054	256.826	225.916	47.5907
	49	0.147056	256.973	225.92	47.6179
	50	0.147058	257.12	225.924	47.6452
	51	0.14706	257.267	225.929	47.6724
	52	0.147062	257.414	225.933	47.6997
	53	0.147064	257.561	225.937	47.7269
	54	0.147066	257.708	225.942	47.7542
	55	0.147068	257.855	225.947	47.7814
	56	0.147071	258.002	225.951	47.8087
	57	0.147073	258.15	225.956	47.8359
	58	0.147075	258.297	225.961	47.8632
	59	0.147078	258.444	225.966	47.8904
	60	0.14708	258.591	225.971	47.9177
	61	0.147082	258.738	225.976	47.945
	62	0.147085	258.885	225.982	47.9722
	63	0.147087	259.032	225.987	47.9995
	64	0.14709	259.179	225.992	48.0267
	65	0.147092	259.326	225.998	48.054
	66	0.147095	259.473	226.003	48.0812
	67	0.147098	259.62	226.009	48.1085
	68	0.1471	259.767	226.015	48.1357
	69	0.147103	259.915	226.021	48.163
	70	0.147106	260.062	226.027	48.1903
	71	0.147109	260.209	226.033	48.2175
	72	0.147112	260.356	226.039	48.2448
	73	0.147115	260.503	226.045	48.272
	74	0.147118	260.65	226.051	48.2993
	75	0.14712	260.797	226.058	48.3266
	76	0.147124	260.944	226.064	48.3538
	77	0.147127	261.091	226.071	48.3811
	78	0.14713	261.239	226.077	48.4084
	79	0.147133	261.386	226.084	48.4356
	80	0.147136	261.533	226.091	48.4629
	81	0.147139	261.68	226.098	48.4901
	82	0.147143	261.827	226.105	48.5174
	83	0.147146	261.974	226.112	48.5447
	84	0.147149	262.121	226.119	48.5719
	85	0.147153	262.269	226.126	48.5992
	86	0.147156	262.416	226.133	48.6265
	87	0.14716	262.563	226.141	48.6537
	88	0.147163	262.71	226.148	48.681
	89	0.147167	262.857	226.156	48.7083
	90	0.14717	263.004	226.163	48.7356
	91	0.147174	263.152	226.171	48.7628
	92	0.147178	263.299	226.179	48.7901
	93	0.147181	263.446	226.187	48.8174
	94	0.147185	263.593	226.195	48.8446
	95	0.147189	263.74	226.203	48.8719
	96	0.147193	263.887	226.211	48.8992
	97	0.147197	264.035	226.22	48.9265
	98	0.147201	264.182	226.228	48.9537
	99	0.147205	264.329	226.236	48.981
	100	0.147209	264.476	226.245	49.0083
	101	0.147213	264.623	226.253	49.0356
	102	0.147217	264.771	226.262	49.0629
	103	0.147221	264.918	226.271	49.0901
	104	0.147225	265.065	226.28	49.1174
	105	0.14723	265.212	226.289	49.1447
	106	0.147234	265.36	226.298	49.172
	107	0.147238	265.507	226.307	49.1993
	108	0.147243	265.654	226.316	49.2265
	109	0.147247	265.801	226.325	49.2538
	110	0.147251	265.948	226.335	49.2811
	111	0.147256	266.096	226.344	49.3084
	112	0.14726	266.243	226.354	49.3357
	113	0.147265	266.39	226.363	49.363
	114	0.14727	266.538	226.373	49.3903
	115	0.147274	266.685	226.383	49.4176
	116	0.147279	266.832	226.393	49.4448
	117	0.147284	266.979	226.403	49.4721
	118	0.147288	267.127	226.413	49.4994
	119	0.147293	267.274	226.423	49.5267
	120	0.147298	267.421	226.433	49.554
	121	0.147303	267.569	226.444	49.5813
	122	0.147308	267.716	226.454	49.6086
	123	0.147313	267.863	226.464	49.6359
	124	0.147318	268.01	226.475	49.6632
	125	0.147323	268.158	226.486	49.6905
	126	0.147328	268.305	226.496	49.7178
	127	0.147333	268.452	226.507	49.7451
	128	0.147338	268.6	226.518	49.7724
	129	0.147344	268.747	226.529	49.7997
	130	0.147349	268.894	226.54	49.827
	131	0.147354	269.042	226.552	49.8543
	132	0.14736	269.189	226.563	49.8816
	133	0.147365	269.336	226.574	49.9089
	134	0.14737	269.484	226.586	49.9362
	135	0.147376	269.631	226.597	49.9635
	136	0.147381	269.779	226.609	49.9908
	137	0.147387	269.926	226.62	50.0182
	138	0.147393	270.073	226.632	50.0455
	139	0.147398	270.221	226.644	50.0728
	140	0.147404	270.368	226.656	50.1001
	141	0.14741	270.516	226.668	50.1274
	142	0.147416	270.663	226.68	50.1547
	143	0.147421	270.81	226.692	50.182
	144	0.147427	270.958	226.705	50.2094
	145	0.147433	271.105	226.717	50.2367
	146	0.147439	271.253	226.729	50.264
	147	0.147445	271.4	226.742	50.2913
	148	0.147451	271.548	226.755	50.3186
	149	0.147457	271.695	226.767	50.346
	150	0.147463	271.842	226.78	50.3733
	151	0.147469	271.99	226.793	50.4006
	152	0.147476	272.137	226.806	50.4279
	153	0.147482	272.285	226.819	50.4553
	154	0.147488	272.432	226.832	50.4826
	155	0.147495	272.58	226.845	50.5099
	156	0.147501	272.727	226.859	50.5373
	157	0.147507	272.875	226.872	50.5646
	158	0.147514	273.022	226.886	50.5919
	159	0.14752	273.17	226.899	50.6193
	160	0.147527	273.317	226.913	50.6466
	161	0.147533	273.465	226.927	50.6739
	162	0.14754	273.612	226.94	50.7013
	163	0.147547	273.76	226.954	50.7286
	164	0.147553	273.908	226.968	50.7559
	165	0.14756	274.055	226.982	50.7833
	166	0.147567	274.203	226.997	50.8106
	167	0.147574	274.35	227.011	50.838
	168	0.147581	274.498	227.025	50.8653
	169	0.147587	274.645	227.04	50.8927
	170	0.147594	274.793	227.054	50.92
	171	0.147601	274.941	227.069	50.9474
	172	0.147608	275.088	227.083	50.9747
	173	0.147616	275.236	227.098	51.0021
	174	0.147623	275.383	227.113	51.0294
	175	0.14763	275.531	227.128	51.0568
	176	0.147637	275.679	227.143	51.0841
	177	0.147644	275.826	227.158	51.1115
	178	0.147652	275.974	227.173	51.1389
	179	0.147659	276.122	227.188	51.1662
	180	0.147666	276.269	227.204	51.1936
	181	0.147674	276.417	227.219	51.2209
	182	0.147681	276.565	227.235	51.2483
	183	0.147689	276.712	227.25	51.2757
	184	0.147696	276.86	227.266	51.303
	185	0.147704	277.008	227.282	51.3304
	186	0.147712	277.155	227.298	51.3578
	187	0.147719	277.303	227.314	51.3851
	188	0.147727	277.451	227.33	51.4125
	189	0.147735	277.598	227.346	51.4399
	190	0.147743	277.746	227.362	51.4673
	191	0.14775	277.894	227.378	51.4946
	192	0.147758	278.042	227.395	51.522
	193	0.147766	278.189	227.411	51.5494
	194	0.147774	278.337	227.428	51.5768
	195	0.147782	278.485	227.444	51.6042
	196	0.14779	278.633	227.461	51.6316
	197	0.147798	278.781	227.478	51.6589
	198	0.147807	278.928	227.495	51.6863
	199	0.147815	279.076	227.512	51.7137
	200	0.147823	279.224	227.529	51.7411
	201	0.147831	279.372	227.546	51.7685
	202	0.14784	279.52	227.563	51.7959
	203	0.147848	279.667	227.58	51.8233
	204	0.147856	279.815	227.598	51.8507
	205	0.147865	279.963	227.615	51.8781
	206	0.147873	280.111	227.633	51.9055
	207	0.147882	280.259	227.651	51.9329
	208	0.14789	280.407	227.668	51.9603
	209	0.147899	280.555	227.686	51.9877
	210	0.147908	280.703	227.704	52.0151
	211	0.147916	280.851	227.722	52.0425
	212	0.147925	280.998	227.74	52.0699
	213	0.147934	281.146	227.758	52.0973
	214	0.147943	281.294	227.776	52.1247
	215	0.147952	281.442	227.795	52.1522
	216	0.14796	281.59	227.813	52.1796
	217	0.147969	281.738	227.832	52.207
	218	0.147978	281.886	227.85	52.2344
	219	0.147987	282.034	227.869	52.2618
	220	0.147997	282.182	227.888	52.2893
	221	0.148006	282.33	227.907	52.3167
	222	0.148015	282.478	227.925	52.3441
	223	0.148024	282.626	227.944	52.3715
	224	0.148033	282.774	227.964	52.399
	225	0.148043	282.922	227.983	52.4264
	226	0.148052	283.07	228.002	52.4538
	227	0.148061	283.218	228.021	52.4813
	228	0.148071	283.366	228.041	52.5087
	229	0.14808	283.514	228.06	52.5361
	230	0.14809	283.662	228.08	52.5636
	231	0.148099	283.811	228.099	52.591
	232	0.148109	283.959	228.119	52.6185
	233	0.148119	284.107	228.139	52.6459
	234	0.148128	284.255	228.159	52.6733
	235	0.148138	284.403	228.179	52.7008
	236	0.148148	284.551	228.199	52.7282
	237	0.148158	284.699	228.219	52.7557
	238	0.148167	284.847	228.24	52.7832
	239	0.148177	284.996	228.26	52.8106
	240	0.148187	285.144	228.28	52.8381
	241	0.148197	285.292	228.301	52.8655
	242	0.148207	285.44	228.321	52.893
	243	0.148217	285.588	228.342	52.9205
	244	0.148228	285.737	228.363	52.9479
	245	0.148238	285.885	228.384	52.9754
	246	0.148248	286.033	228.405	53.0029
	247	0.148258	286.181	228.426	53.0303
	248	0.148268	286.33	228.447	53.0578
	249	0.148279	286.478	228.468	53.0853
	250	0.148289	286.626	228.489	53.1127
	251	0.1483	286.774	228.511	53.1402
	252	0.14831	286.923	228.532	53.1677
	253	0.148321	287.071	228.554	53.1952
	254	0.148331	287.219	228.575	53.2227
	255	0.148342	287.368	228.597	53.2502
	256	0.148352	287.516	228.619	53.2776
	257	0.148363	287.664	228.641	53.3051
	258	0.148374	287.813	228.663	53.3326
	259	0.148384	287.961	228.685	53.3601
	260	0.148395	288.109	228.707	53.3876
	261	0.148406	288.258	228.729	53.4151
	262	0.148417	288.406	228.751	53.4426
	263	0.148428	288.555	228.774	53.4701
	264	0.148439	288.703	228.796	53.4976
	265	0.14845	288.852	228.819	53.5251
	266	0.148461	289	228.841	53.5526
	267	0.148472	289.148	228.864	53.5801
	268	0.148483	289.297	228.887	53.6077
	269	0.148495	289.445	228.91	53.6352
	270	0.148506	289.594	228.933	53.6627
	271	0.148517	289.742	228.956	53.6902
	272	0.148528	289.891	228.979	53.7177
	273	0.14854	290.039	229.002	53.7453
	274	0.148551	290.188	229.025	53.7728
	275	0.148563	290.337	229.049	53.8003
	276	0.148574	290.485	229.072	53.8278
	277	0.148586	290.634	229.096	53.8554
	278	0.148597	290.782	229.119	53.8829
	279	0.148609	290.931	229.143	53.9104
	280	0.148621	291.079	229.167	53.938
	281	0.148632	291.228	229.191	53.9655
	282	0.148644	291.377	229.215	53.9931
	283	0.148656	291.525	229.239	54.0206
	284	0.148668	291.674	229.263	54.0481
	285	0.14868	291.823	229.287	54.0757
	286	0.148692	291.971	229.311	54.1032
	287	0.148704	292.12	229.336	54.1308
	288	0.148716	292.269	229.36	54.1584
	289	0.148728	292.418	229.385	54.1859
	290	0.14874	292.566	229.409	54.2135
	291	0.148752	292.715	229.434	54.241
	292	0.148764	292.864	229.459	54.2686
	293	0.148776	293.012	229.484	54.2962
	294	0.148789	293.161	229.509	54.3237
	295	0.148801	293.31	229.534	54.3513
	296	0.148813	293.459	229.559	54.3789
	297	0.148826	293.608	229.584	54.4065
	298	0.148838	293.756	229.609	54.434
	299	0.148851	293.905	229.635	54.4616
	300	0.148863	294.054	229.66	54.4892
	301	0.148876	294.203	229.686	54.5168
	302	0.148889	294.352	229.711	54.5444
	303	0.148901	294.501	229.737	54.572
	304	0.148914	294.65	229.763	54.5995
	305	0.148927	294.799	229.789	54.6271
	306	0.14894	294.948	229.815	54.6547
	307	0.148952	295.096	229.841	54.6823
	308	0.148965	295.245	229.867	54.7099
	309	0.148978	295.394	229.893	54.7375
	310	0.148991	295.543	229.92	54.7651
	311	0.149004	295.692	229.946	54.7928
	312	0.149017	295.841	229.972	54.8204
	313	0.149031	295.99	229.999	54.848
	314	0.149044	296.139	230.026	54.8756
	315	0.149057	296.288	230.052	54.9032
	316	0.14907	296.438	230.079	54.9308
	317	0.149083	296.587	230.106	54.9585
	318	0.149097	296.736	230.133	54.9861
	319	0.14911	296.885	230.16	55.0137
	320	0.149124	297.034	230.187	55.0413
	321	0.149137	297.183	230.214	55.069
	322	0.149151	297.332	230.242	55.0966
	323	0.149164	297.481	230.269	55.1242
	324	0.149178	297.63	230.297	55.1519
	325	0.149191	297.78	230.324	55.1795
	326	0.149205	297.929	230.352	55.2072
	327	0.149219	298.078	230.38	55.2348
	328	0.149233	298.227	230.407	55.2625
	329	0.149246	298.376	230.435	55.2901
	330	0.14926	298.526	230.463	55.3178
	331	0.149274	298.675	230.491	55.3454
	332	0.149288	298.824	230.519	55.3731
	333	0.149302	298.974	230.548	55.4008
	334	0.149316	299.123	230.576	55.4284
	335	0.14933	299.272	230.604	55.4561
	336	0.149344	299.422	230.633	55.4838
	337	0.149359	299.571	230.661	55.5114
	338	0.149373	299.72	230.69	55.5391
	339	0.149387	299.87	230.719	55.5668
	340	0.149401	300.019	230.748	55.5945
	341	0.149416	300.168	230.776	55.6222
	342	0.14943	300.318	230.805	55.6499
	343	0.149445	300.467	230.834	55.6775
	344	0.149459	300.617	230.864	55.7052
	345	0.149474	300.766	230.893	55.7329
	346	0.149488	300.916	230.922	55.7606
	347	0.149503	301.065	230.952	55.7883
	348	0.149518	301.215	230.981	55.816
	349	0.149532	301.364	231.011	55.8437
	350	0.149547	301.514	231.04	55.8715
	351	0.149562	301.663	231.07	55.8992
	352	0.149577	301.813	231.1	55.9269
	353	0.149592	301.962	231.13	55.9546
	354	0.149606	302.112	231.16	55.9823
	355	0.149621	302.262	231.19	56.01
	356	0.149636	302.411	231.22	56.0378
	357	0.149652	302.561	231.25	56.0655
	358	0.149667	302.71	231.28	56.0932
	359	0.149682	302.86	231.311	56.121
	360	0.149697	303.01	231.341	56.1487
	361	0.149712	303.159	231.372	56.1764
	362	0.149728	303.309	231.402	56.2042
	363	0.149743	303.459	231.433	56.2319
	364	0.149758	303.609	231.464	56.2597
	365	0.149774	303.758	231.495	56.2874
	366	0.149789	303.908	231.526	56.3152
	367	0.149805	304.058	231.557	56.3429
	368	0.14982	304.208	231.588	56.3707
	369	0.149836	304.358	231.619	56.3985
	370	0.149851	304.507	231.65	56.4262
	371	0.149867	304.657	231.682	56.454
	372	0.149883	304.807	231.713	56.4818
	373	0.149899	304.957	231.745	56.5095
	374	0.149914	305.107	231.776	56.5373
	375	0.14993	305.257	231.808	56.5651
	376	0.149946	305.407	231.84	56.5929
	377	0.149962	305.557	231.872	56.6207
	378	0.149978	305.707	231.904	56.6484
	379	0.149994	305.857	231.936	56.6762
	380	0.15001	306.007	231.968	56.704
	381	0.150027	306.157	232	56.7318
	382	0.150043	306.307	232.032	56.7596
	383	0.150059	306.457	232.065	56.7874
	384	0.150075	306.607	232.097	56.8152
	385	0.150092	306.757	232.13	56.843
	386	0.150108	306.907	232.162	56.8709
	387	0.150124	307.057	232.195	56.8987
	388	0.150141	307.207	232.228	56.9265
	389	0.150157	307.357	232.261	56.9543
	390	0.150174	307.508	232.294	56.9821
	391	0.15019	307.658	232.327	57.01
	392	0.150207	307.808	232.36	57.0378
	393	0.150224	307.958	232.393	57.0656
	394	0.15024	308.108	232.426	57.0935
	395	0.150257	308.259	232.46	57.1213
	396	0.150274	308.409	232.493	57.1491
	397	0.150291	308.559	232.527	57.177
	398	0.150308	308.709	232.56	57.2048
	399	0.150325	308.86	232.594	57.2327
	400	0.150342	309.01	232.628	57.2606
	401	0.150359	309.16	232.661	57.2884
	402	0.150376	309.311	232.695	57.3163
	403	0.150393	309.461	232.729	57.3441
	404	0.15041	309.611	232.764	57.372
	405	0.150427	309.762	232.798	57.3999
	406	0.150444	309.912	232.832	57.4278
	407	0.150462	310.063	232.866	57.4556
	408	0.150479	310.213	232.901	57.4835
	409	0.150497	310.364	232.935	57.5114
	410	0.150514	310.514	232.97	57.5393
	411	0.150531	310.665	233.005	57.5672
	412	0.150549	310.815	233.039	57.5951
	413	0.150567	310.966	233.074	57.623
	414	0.150584	311.116	233.109	57.6509
	415	0.150602	311.267	233.144	57.6788
	416	0.15062	311.418	233.179	57.7067
	417	0.150637	311.568	233.214	57.7346
	418	0.150655	311.719	233.25	57.7625
	419	0.150673	311.869	233.285	57.7904
	420	0.150691	312.02	233.32	57.8183
	421	0.150709	312.171	233.356	57.8463
	422	0.150727	312.322	233.391	57.8742
	423	0.150745	312.472	233.427	57.9021
	424	0.150763	312.623	233.463	57.9301
	425	0.150781	312.774	233.499	57.958
	426	0.150799	312.925	233.535	57.9859
	427	0.150817	313.075	233.571	58.0139
	428	0.150836	313.226	233.607	58.0418
	429	0.150854	313.377	233.643	58.0698
	430	0.150872	313.528	233.679	58.0977
	431	0.150891	313.679	233.715	58.1257
	432	0.150909	313.83	233.752	58.1536
	433	0.150928	313.981	233.788	58.1816
	434	0.150946	314.131	233.825	58.2096
	435	0.150965	314.282	233.861	58.2375
	436	0.150983	314.433	233.898	58.2655
	437	0.151002	314.584	233.935	58.2935
	438	0.151021	314.735	233.972	58.3215
	439	0.151039	314.886	234.009	58.3495
	440	0.151058	315.037	234.046	58.3774
	441	0.151077	315.188	234.083	58.4054
	442	0.151096	315.34	234.12	58.4334
	443	0.151115	315.491	234.158	58.4614
	444	0.151134	315.642	234.195	58.4894
	445	0.151153	315.793	234.232	58.5174
	446	0.151172	315.944	234.27	58.5455
	447	0.151191	316.095	234.308	58.5735
	448	0.15121	316.246	234.345	58.6015
	449	0.151229	316.398	234.383	58.6295
	450	0.151249	316.549	234.421	58.6575
	451	0.151268	316.7	234.459	58.6855
	452	0.151287	316.851	234.497	58.7136
	453	0.151307	317.003	234.535	58.7416
	454	0.151326	317.154	234.573	58.7697
	455	0.151345	317.305	234.612	58.7977
	456	0.151365	317.457	234.65	58.8257
	457	0.151385	317.608	234.689	58.8538
	458	0.151404	317.759	234.727	58.8818
	459	0.151424	317.911	234.766	58.9099
	460	0.151444	318.062	234.804	58.938
	461	0.151463	318.214	234.843	58.966
	462	0.151483	318.365	234.882	58.9941
	463	0.151503	318.517	234.921	59.0222
	464	0.151523	318.668	234.96	59.0502
	465	0.151543	318.82	234.999	59.0783
	466	0.151563	318.971	235.038	59.1064
	467	0.151583	319.123	235.078	59.1345
	468	0.151603	319.274	235.117	59.1626
	469	0.151623	319.426	235.156	59.1907
	470	0.151643	319.578	235.196	59.2187
	471	0.151663	319.729	235.235	59.2468
	472	0.151684	319.881	235.275	59.275
	473	0.151704	320.033	235.315	59.3031
	474	0.151724	320.184	235.355	59.3312
	475	0.151745	320.336	235.395	59.3593
	476	0.151765	320.488	235.435	59.3874
	477	0.151786	320.639	235.475	59.4155
	478	0.151806	320.791	235.515	59.4437
	479	0.151827	320.943	235.555	59.4718
	480	0.151847	321.095	235.595	59.4999
	481	0.151868	321.247	235.636	59.5281
	482	0.151889	321.399	235.676	59.5562
	483	0.151909	321.55	235.717	59.5843
	484	0.15193	321.702	235.758	59.6125
	485	0.151951	321.854	235.798	59.6406
	486	0.151972	322.006	235.839	59.6688
	487	0.151993	322.158	235.88	59.697
	488	0.152014	322.31	235.921	59.7251
	489	0.152035	322.462	235.962	59.7533
	490	0.152056	322.614	236.003	59.7815
	491	0.152077	322.766	236.044	59.8096
	492	0.152098	322.918	236.086	59.8378
	493	0.15212	323.071	236.127	59.866
	494	0.152141	323.223	236.169	59.8942
	495	0.152162	323.375	236.21	59.9224
	496	0.152183	323.527	236.252	59.9506
	497	0.152205	323.679	236.293	59.9788
	498	0.152226	323.831	236.335	60.007
	499	0.152248	323.984	236.377	60.0352
	500	0.152269	324.136	236.419	60.0634
	501	0.152291	324.288	236.461	60.0916
	502	0.152313	324.44	236.503	60.1198
	503	0.152334	324.593	236.545	60.1481
	504	0.152356	324.745	236.588	60.1763
	505	0.152378	324.897	236.63	60.2045
	506	0.1524	325.05	236.673	60.2328
	507	0.152421	325.202	236.715	60.261
	508	0.152443	325.355	236.758	60.2893
	509	0.152465	325.507	236.8	60.3175
	510	0.152487	325.659	236.843	60.3458
	511	0.152509	325.812	236.886	60.374
	512	0.152531	325.964	236.929	60.4023
	513	0.152554	326.117	236.972	60.4305
	514	0.152576	326.27	237.015	60.4588
	515	0.152598	326.422	237.058	60.4871
	516	0.15262	326.575	237.101	60.5154
	517	0.152643	326.727	237.145	60.5436
	518	0.152665	326.88	237.188	60.5719
	519	0.152687	327.033	237.232	60.6002
	520	0.15271	327.185	237.275	60.6285
	521	0.152732	327.338	237.319	60.6568
	522	0.152755	327.491	237.363	60.6851
	523	0.152777	327.644	237.406	60.7134
	524	0.1528	327.796	237.45	60.7417
	525	0.152823	327.949	237.494	60.77
	526	0.152846	328.102	237.538	60.7983
	527	0.152868	328.255	237.583	60.8267
	528	0.152891	328.408	237.627	60.855
	529	0.152914	328.561	237.671	60.8833
	530	0.152937	328.713	237.715	60.9117
	531	0.15296	328.866	237.76	60.94
	532	0.152983	329.019	237.805	60.9683
	533	0.153006	329.172	237.849	60.9967
	534	0.153029	329.325	237.894	61.025
	535	0.153052	329.478	237.939	61.0534
	536	0.153076	329.631	237.984	61.0818
	537	0.153099	329.784	238.028	61.1101
	538	0.153122	329.938	238.074	61.1385
	539	0.153145	330.091	238.119	61.1669
	540	0.153169	330.244	238.164	61.1953
	541	0.153192	330.397	238.209	61.2236
	542	0.153216	330.55	238.254	61.252
	543	0.153239	330.703	238.3	61.2804
	544	0.153263	330.857	238.345	61.3088
	545	0.153286	331.01	238.391	61.3372
	546	0.15331	331.163	238.437	61.3656
	547	0.153334	331.317	238.482	61.394
	548	0.153358	331.47	238.528	61.4224
	549	0.153381	331.623	238.574	61.4509
	550	0.153405	331.777	238.62	61.4793
	551	0.153429	331.93	238.666	61.5077
	552	0.153453	332.083	238.712	61.5361
	553	0.153477	332.237	238.759	61.5646
	554	0.153501	332.39	238.805	61.593
	555	0.153525	332.544	238.851	61.6215
	556	0.153549	332.697	238.898	61.6499
	557	0.153574	332.851	238.945	61.6784
	558	0.153598	333.005	238.991	61.7068
	559	0.153622	333.158	239.038	61.7353
	560	0.153646	333.312	239.085	61.7637
	561	0.153671	333.465	239.132	61.7922
	562	0.153695	333.619	239.179	61.8207
	563	0.15372	333.773	239.226	61.8492
	564	0.153744	333.926	239.273	61.8777
	565	0.153769	334.08	239.32	61.9061
	566	0.153793	334.234	239.367	61.9346
	567	0.153818	334.388	239.415	61.9631
	568	0.153843	334.542	239.462	61.9916
	569	0.153868	334.695	239.51	62.0201
	570	0.153892	334.849	239.557	62.0487
	571	0.153917	335.003	239.605	62.0772
	572	0.153942	335.157	239.653	62.1057
	573	0.153967	335.311	239.701	62.1342
	574	0.153992	335.465	239.749	62.1628
	575	0.154017	335.619	239.797	62.1913
	576	0.154042	335.773	239.845	62.2198
	577	0.154067	335.927	239.893	62.2484
	578	0.154092	336.081	239.941	62.2769
	579	0.154118	336.235	239.989	62.3055
	580	0.154143	336.389	240.038	62.334
	581	0.154168	336.543	240.086	62.3626
	582	0.154194	336.698	240.135	62.3912
	583	0.154219	336.852	240.184	62.4197
	584	0.154244	337.006	240.232	62.4483
	585	0.15427	337.16	240.281	62.4769
	586	0.154295	337.315	240.33	62.5055
	587	0.154321	337.469	240.379	62.5341
	588	0.154347	337.623	240.428	62.5627
	589	0.154372	337.778	240.477	62.5913
	590	0.154398	337.932	240.526	62.6199
	591	0.154424	338.086	240.576	62.6485
	592	0.15445	338.241	240.625	62.6771
	593	0.154476	338.395	240.675	62.7057
	594	0.154502	338.55	240.724	62.7343
	595	0.154527	338.704	240.774	62.763
	596	0.154553	338.859	240.823	62.7916
	597	0.15458	339.013	240.873	62.8203
	598	0.154606	339.168	240.923	62.8489
	599	0.154632	339.322	240.973	62.8775
	600	0.154658	339.477	241.023	62.9062
	601	0.154684	339.632	241.073	62.9349
	602	0.154711	339.786	241.123	62.9635
	603	0.154737	339.941	241.174	62.9922
	604	0.154763	340.096	241.224	63.0209
	605	0.15479	340.251	241.274	63.0495
	606	0.154816	340.405	241.325	63.0782
	607	0.154843	340.56	241.375	63.1069
	608	0.154869	340.715	241.426	63.1356
	609	0.154896	340.87	241.477	63.1643
	610	0.154923	341.025	241.528	63.193
	611	0.154949	341.18	241.579	63.2217
	612	0.154976	341.335	241.63	63.2504
	613	0.155003	341.49	241.681	63.2791
	614	0.15503	341.645	241.732	63.3079
	615	0.155057	341.8	241.783	63.3366
	616	0.155084	341.955	241.834	63.3653
	617	0.155111	342.11	241.886	63.3941
	618	0.155138	342.265	241.937	63.4228
	619	0.155165	342.42	241.989	63.4516
	620	0.155192	342.575	242.04	63.4803
	621	0.155219	342.73	242.092	63.5091
	622	0.155247	342.886	242.144	63.5378
	623	0.155274	343.041	242.196	63.5666
	624	0.155301	343.196	242.248	63.5954
	625	0.155329	343.352	242.3	63.6241
	626	0.155356	343.507	242.352	63.6529
	627	0.155384	343.662	242.404	63.6817
	628	0.155411	343.818	242.456	63.7105
	629	0.155439	343.973	242.508	63.7393
	630	0.155466	344.128	242.561	63.7681
	631	0.155494	344.284	242.613	63.7969
	632	0.155522	344.439	242.666	63.8257
	633	0.155549	344.595	242.719	63.8546
	634	0.155577	344.75	242.771	63.8834
	635	0.155605	344.906	242.824	63.9122
	636	0.155633	345.062	242.877	63.941
	637	0.155661	345.217	242.93	63.9699
	638	0.155689	345.373	242.983	63.9987
	639	0.155717	345.529	243.036	64.0276
	640	0.155745	345.684	243.09	64.0564
	641	0.155773	345.84	243.143	64.0853
	642	0.155802	345.996	243.196	64.1142
	643	0.15583	346.152	243.25	64.143
	644	0.155858	346.307	243.303	64.1719
	645	0.155886	346.463	243.357	64.2008
	646	0.155915	346.619	243.41	64.2297
	647	0.155943	346.775	243.464	64.2586
	648	0.155972	346.931	243.518	64.2875
	649	0.156	347.087	243.572	64.3164
	650	0.156029	347.243	243.626	64.3453
	651	0.156058	347.399	243.68	64.3742
	652	0.156086	347.555	243.734	64.4031
	653	0.156115	347.711	243.789	64.432
	654	0.156144	347.867	243.843	64.4609
	655	0.156173	348.023	243.897	64.4899
	656	0.156201	348.18	243.952	64.5188
	657	0.15623	348.336	244.006	64.5478
	658	0.156259	348.492	244.061	64.5767
	659	0.156288	348.648	244.116	64.6057
	660	0.156317	348.805	244.171	64.6346
	661	0.156346	348.961	244.225	64.6636
	662	0.156376	349.117	244.28	64.6926
	663	0.156405	349.274	244.335	64.7215
	664	0.156434	349.43	244.391	64.7505
	665	0.156463	349.587	244.446	64.7795
	666	0.156493	349.743	244.501	64.8085
	667	0.156522	349.899	244.556	64.8375
	668	0.156552	350.056	244.612	64.8665
	669	0.156581	350.213	244.667	64.8955
	670	0.156611	350.369	244.723	64.9245
	671	0.15664	350.526	244.779	64.9536
	672	0.15667	350.682	244.834	64.9826
	673	0.1567	350.839	244.89	65.0116
	674	0.156729	350.996	244.946	65.0406
	675	0.156759	351.152	245.002	65.0697
	676	0.156789	351.309	245.058	65.0987
	677	0.156819	351.466	245.114	65.1278
	678	0.156849	351.623	245.171	65.1569
	679	0.156879	351.78	245.227	65.1859
	680	0.156909	351.937	245.283	65.215
	681	0.156939	352.093	245.34	65.2441
	682	0.156969	352.25	245.396	65.2731
	683	0.156999	352.407	245.453	65.3022
	684	0.157029	352.564	245.51	65.3313
	685	0.15706	352.721	245.566	65.3604
	686	0.15709	352.878	245.623	65.3895
	687	0.15712	353.036	245.68	65.4186
	688	0.157151	353.193	245.737	65.4477
	689	0.157181	353.35	245.794	65.4769
	690	0.157212	353.507	245.852	65.506
	691	0.157242	353.664	245.909	65.5351
	692	0.157273	353.821	245.966	65.5643
	693	0.157303	353.979	246.024	65.5934
	694	0.157334	354.136	246.081	65.6226
	695	0.157365	354.293	246.139	65.6517
	696	0.157396	354.451	246.196	65.6809
	697	0.157427	354.608	246.254	65.71
	698	0.157457	354.766	246.312	65.7392
	699	0.157488	354.923	246.37	65.7684
	700	0.157519	355.081	246.428	65.7976
	701	0.15755	355.238	246.486	65.8268
	702	0.157581	355.396	246.544	65.856
	703	0.157613	355.553	246.602	65.8852
	704	0.157644	355.711	246.66	65.9144
	705	0.157675	355.868	246.719	65.9436
	706	0.157706	356.026	246.777	65.9728
	707	0.157738	356.184	246.836	66.002
	708	0.157769	356.342	246.894	66.0312
	709	0.1578	356.499	246.953	66.0605
	710	0.157832	356.657	247.012	66.0897
	711	0.157863	356.815	247.071	66.119
	712	0.157895	356.973	247.13	66.1482
	713	0.157927	357.131	247.189	66.1775
	714	0.157958	357.289	247.248	66.2067
	715	0.15799	357.447	247.307	66.236
	716	0.158022	357.605	247.366	66.2653
	717	0.158054	357.763	247.425	66.2946
	718	0.158085	357.921	247.485	66.3239
	719	0.158117	358.079	247.544	66.3532
	720	0.158149	358.237	247.604	66.3825
	721	0.158181	358.395	247.663	66.4118
	722	0.158213	358.553	247.723	66.4411
	723	0.158246	358.711	247.783	66.4704
	724	0.158278	358.87	247.843	66.4997
	725	0.15831	359.028	247.903	66.529
	726	0.158342	359.186	247.963	66.5584
	727	0.158374	359.345	248.023	66.5877
	728	0.158407	359.503	248.083	66.6171
	729	0.158439	359.661	248.143	66.6464
	730	0.158472	359.82	248.204	66.6758
	731	0.158504	359.978	248.264	66.7051
	732	0.158537	360.137	248.325	66.7345
	733	0.158569	360.295	248.385	66.7639
	734	0.158602	360.454	248.446	66.7933
	735	0.158635	360.612	248.506	66.8227
	736	0.158667	360.771	248.567	66.8521
	737	0.1587	360.93	248.628	66.8815
	738	0.158733	361.088	248.689	66.9109
	739	0.158766	361.247	248.75	66.9403
	740	0.158799	361.406	248.811	66.9697
	741	0.158832	361.565	248.872	66.9991
	742	0.158865	361.724	248.934	67.0286
	743	0.158898	361.882	248.995	67.058
	744	0.158931	362.041	249.057	67.0874
	745	0.158964	362.2	249.118	67.1169
	746	0.158997	362.359	249.18	67.1463
	747	0.159031	362.518	249.241	67.1758
	748	0.159064	362.677	249.303	67.2053
	749	0.159097	362.836	249.365	67.2348
	750	0.159131	362.995	249.427	67.2642
	751	0.159164	363.155	249.489	67.2937
	752	0.159198	363.314	249.551	67.3232
	753	0.159231	363.473	249.613	67.3527
	754	0.159265	363.632	249.675	67.3822
	755	0.159299	363.791	249.738	67.4117
	756	0.159332	363.951	249.8	67.4413
	757	0.159366	364.11	249.862	67.4708
	758	0.1594	364.269	249.925	67.5003
	759	0.159434	364.429	249.987	67.5298
	760	0.159468	364.588	250.05	67.5594
	761	0.159502	364.748	250.113	67.5889
	762	0.159536	364.907	250.176	67.6185
	763	0.15957	365.067	250.239	67.6481
	764	0.159604	365.226	250.302	67.6776
	765	0.159638	365.386	250.365	67.7072
	766	0.159672	365.546	250.428	67.7368
	767	0.159707	365.705	250.491	67.7664
	768	0.159741	365.865	250.554	67.796
	769	0.159775	366.025	250.618	67.8256
	770	0.15981	366.184	250.681	67.8552
	771	0.159844	366.344	250.745	67.8848
	772	0.159879	366.504	250.809	67.9144
	773	0.159913	366.664	250.872	67.944
	774	0.159948	366.824	250.936	67.9737
	775	0.159982	366.984	251	68.0033
	776	0.160017	367.144	251.064	68.0329
	777	0.160052	367.304	251.128	68.0626
	778	0.160087	367.464	251.192	68.0923
	779	0.160122	367.624	251.256	68.1219
	780	0.160156	367.784	251.32	68.1516
	781	0.160191	367.944	251.385	68.1813
	782	0.160226	368.104	251.449	68.211
	783	0.160261	368.265	251.514	68.2406
	784	0.160297	368.425	251.578	68.2703
	785	0.160332	368.585	251.643	68.3
	786	0.160367	368.746	251.707	68.3298
	787	0.160402	368.906	251.772	68.3595
	788	0.160437	369.066	251.837	68.3892
	789	0.160473	369.227	251.902	68.4189
	790	0.160508	369.387	251.967	68.4487
	791	0.160544	369.548	252.032	68.4784
	792	0.160579	369.708	252.097	68.5082
	793	0.160615	369.869	252.163	68.5379
	794	0.16065	370.03	252.228	68.5677
	795	0.160686	370.19	252.293	68.5974
	796	0.160722	370.351	252.359	68.6272
	797	0.160757	370.512	252.424	68.657
	798	0.160793	370.672	252.49	68.6868
	799	0.160829	370.833	252.556	68.7166
	800	0.160865	370.994	252.622	68.7464
	801	0.160901	371.155	252.688	68.7762
	802	0.160937	371.316	252.753	68.806
	803	0.160973	371.477	252.82	68.8358
	804	0.161009	371.638	252.886	68.8657
	805	0.161045	371.799	252.952	68.8955
	806	0.161081	371.96	253.018	68.9253
	807	0.161117	372.121	253.084	68.9552
	808	0.161154	372.282	253.151	68.985
	809	0.16119	372.443	253.217	69.0149
	810	0.161226	372.604	253.284	69.0448
	811	0.161263	372.765	253.351	69.0746
	812	0.161299	372.927	253.417	69.1045
	813	0.161336	373.088	253.484	69.1344
	814	0.161373	373.249	253.551	69.1643
	815	0.161409	373.411	253.618	69.1942
	816	0.161446	373.572	253.685	69.2241
	817	0.161483	373.734	253.752	69.254
	818	0.161519	373.895	253.819	69.284
	819	0.161556	374.057	253.887	69.3139
	820	0.161593	374.218	253.954	69.3438
	821	0.16163	374.38	254.022	69.3738
	822	0.161667	374.541	254.089	69.4037
	823	0.161704	374.703	254.157	69.4337
	824	0.161741	374.865	254.224	69.4637
	825	0.161778	375.026	254.292	69.4936
	826	0.161815	375.188	254.36	69.5236
	827	0.161853	375.35	254.428	69.5536
	828	0.16189	375.512	254.496	69.5836
	829	0.161927	375.674	254.564	69.6136
	830	0.161965	375.836	254.632	69.6436
	831	0.162002	375.998	254.7	69.6736
	832	0.16204	376.16	254.768	69.7036
	833	0.162077	376.322	254.837	69.7336
	834	0.162115	376.484	254.905	69.7637
	835	0.162152	376.646	254.974	69.7937
	836	0.16219	376.808	255.042	69.8238
	837	0.162228	376.97	255.111	69.8538
	838	0.162266	377.133	255.18	69.8839
	839	0.162303	377.295	255.249	69.9139
	840	0.162341	377.457	255.318	69.944
	841	0.162379	377.619	255.387	69.9741
	842	0.162417	377.782	255.456	70.0042
	843	0.162455	377.944	255.525	70.0343
	844	0.162493	378.107	255.594	70.0644
	845	0.162531	378.269	255.663	70.0945
	846	0.16257	378.432	255.733	70.1246
	847	0.162608	378.594	255.802	70.1547
	848	0.162646	378.757	255.872	70.1849
	849	0.162684	378.92	255.941	70.215
	850	0.162723	379.082	256.011	70.2452
	851	0.162761	379.245	256.081	70.2753
	852	0.1628	379.408	256.15	70.3055
	853	0.162838	379.571	256.22	70.3356
	854	0.162877	379.733	256.29	70.3658
	855	0.162915	379.896	256.36	70.396
	856	0.162954	380.059	256.431	70.4262
	857	0.162993	380.222	256.501	70.4564
	858	0.163032	380.385	256.571	70.4866
	859	0.16307	380.548	256.641	70.5168
	860	0.163109	380.711	256.712	70.547
	861	0.163148	380.874	256.782	70.5772
	862	0.163187	381.037	256.853	70.6075
	863	0.163226	381.201	256.924	70.6377
	864	0.163265	381.364	256.994	70.668
	865	0.163305	381.527	257.065	70.6982
	866	0.163344	381.69	257.136	70.7285
	867	0.163383	381.854	257.207	70.7587
	868	0.163422	382.017	257.278	70.789
	869	0.163462	382.181	257.349	70.8193
	870	0.163501	382.344	257.421	70.8496
	871	0.16354	382.508	257.492	70.8799
	872	0.16358	382.671	257.563	70.9102
	873	0.163619	382.835	257.635	70.9405
	874	0.163659	382.998	257.706	70.9708
	875	0.163699	383.162	257.778	71.0011
	876	0.163738	383.326	257.85	71.0315
	877	0.163778	383.489	257.921	71.0618
	878	0.163818	383.653	257.993	71.0922
	879	0.163858	383.817	258.065	71.1225
	880	0.163898	383.981	258.137	71.1529
	881	0.163938	384.145	258.209	71.1833
	882	0.163978	384.309	258.281	71.2136
	883	0.164018	384.473	258.353	71.244
	884	0.164058	384.637	258.426	71.2744
	885	0.164098	384.801	258.498	71.3048
	886	0.164138	384.965	258.571	71.3352
	887	0.164178	385.129	258.643	71.3656
	888	0.164219	385.293	258.716	71.3961
	889	0.164259	385.457	258.788	71.4265
	890	0.164299	385.622	258.861	71.4569
	891	0.16434	385.786	258.934	71.4874
	892	0.16438	385.95	259.007	71.5178
	893	0.164421	386.115	259.08	71.5483
	894	0.164461	386.279	259.153	71.5788
	895	0.164502	386.444	259.226	71.6092
	896	0.164543	386.608	259.299	71.6397
	897	0.164584	386.773	259.373	71.6702
	898	0.164624	386.937	259.446	71.7007
	899	0.164665	387.102	259.519	71.7312
	900	0.164706	387.266	259.593	71.7617
	901	0.164747	387.431	259.667	71.7922
	902	0.164788	387.596	259.74	71.8228
	903	0.164829	387.761	259.814	71.8533
	904	0.16487	387.925	259.888	71.8839
	905	0.164911	388.09	259.962	71.9144
	906	0.164953	388.255	260.036	71.945
	907	0.164994	388.42	260.11	71.9755
	908	0.165035	388.585	260.184	72.0061
	909	0.165077	388.75	260.258	72.0367
	910	0.165118	388.915	260.332	72.0673
	911	0.165159	389.08	260.407	72.0979
	912	0.165201	389.246	260.481	72.1285
	913	0.165242	389.411	260.556	72.1591
	914	0.165284	389.576	260.63	72.1897
	915	0.165326	389.741	260.705	72.2203
	916	0.165367	389.907	260.78	72.251
	917	0.165409	390.072	260.855	72.2816
	918	0.165451	390.237	260.929	72.3123
	919	0.165493	390.403	261.004	72.3429
	920	0.165535	390.568	261.079	72.3736
	921	0.165577	390.734	261.155	72.4043
	922	0.165619	390.899	261.23	72.4349
	923	0.165661	391.065	261.305	72.4656
	924	0.165703	391.231	261.38	72.4963
	925	0.165745	391.396	261.456	72.527
	926	0.165787	391.562	261.531	72.5577
	927	0.16583	391.728	261.607	72.5885
	928	0.165872	391.894	261.683	72.6192
	929	0.165914	392.06	261.758	72.6499
	930	0.165957	392.226	261.834	72.6807
	931	0.165999	392.392	261.91	72.7114
	932	0.166042	392.558	261.986	72.7422
	933	0.166084	392.724	262.062	72.773
	934	0.166127	392.89	262.138	72.8037
	935	0.16617	393.056	262.214	72.8345
	936	0.166213	393.222	262.291	72.8653
	937	0.166255	393.388	262.367	72.8961
	938	0.166298	393.554	262.443	72.9269
	939	0.166341	393.721	262.52	72.9577
	940	0.166384	393.887	262.597	72.9886
	941	0.166427	394.054	262.673	73.0194
	942	0.16647	394.22	262.75	73.0502
	943	0.166513	394.386	262.827	73.0811
	944	0.166556	394.553	262.904	73.1119
	945	0.1666	394.719	262.981	73.1428
	946	0.166643	394.886	263.058	73.1737
	947	0.166686	395.053	263.135	73.2045
	948	0.166729	395.219	263.212	73.2354
	949	0.166773	395.386	263.289	73.2663
	950	0.166816	395.553	263.366	73.2972
	951	0.16686	395.72	263.444	73.3281
	952	0.166903	395.887	263.521	73.3591
	953	0.166947	396.053	263.599	73.39
	954	0.166991	396.22	263.677	73.4209
	955	0.167034	396.387	263.754	73.4519
	956	0.167078	396.554	263.832	73.4828
	957	0.167122	396.722	263.91	73.5138
	958	0.167166	396.889	263.988	73.5448
	959	0.16721	397.056	264.066	73.5757
	960	0.167254	397.223	264.144	73.6067
	961	0.167298	397.39	264.222	73.6377
	962	0.167342	397.558	264.3	73.6687
	963	0.167386	397.725	264.379	73.6997
	964	0.16743	397.892	264.457	73.7307
	965	0.167474	398.06	264.536	73.7618
	966	0.167519	398.227	264.614	73.7928
	967	0.167563	398.395	264.693	73.8238
	968	0.167607	398.562	264.772	73.8549
	969	0.167652	398.73	264.85	73.8859
	970	0.167696	398.898	264.929	73.917
	971	0.167741	399.065	265.008	73.9481
	972	0.167785	399.233	265.087	73.9792
	973	0.16783	399.401	265.166	74.0103
	974	0.167875	399.569	265.245	74.0414
	975	0.167919	399.736	265.325	74.0725
	976	0.167964	399.904	265.404	74.1036
	977	0.168009	400.072	265.483	74.1347
	978	0.168054	400.24	265.563	74.1658
	979	0.168099	400.408	265.642	74.197
	980	0.168144	400.577	265.722	74.2281
	981	0.168189	400.745	265.802	74.2593
	982	0.168234	400.913	265.881	74.2904
	983	0.168279	401.081	265.961	74.3216
	984	0.168324	401.249	266.041	74.3528
	985	0.16837	401.418	266.121	74.384
	986	0.168415	401.586	266.201	74.4152
	987	0.16846	401.754	266.281	74.4464
	988	0.168506	401.923	266.362	74.4776
	989	0.168551	402.091	266.442	74.5088
	990	0.168597	402.26	266.522	74.5401
	991	0.168642	402.429	266.603	74.5713
	992	0.168688	402.597	266.683	74.6026
	993	0.168734	402.766	266.764	74.6338
	994	0.168779	402.935	266.844	74.6651
	995	0.168825	403.103	266.925	74.6964
	996	0.168871	403.272	267.006	74.7277
	997	0.168917	403.441	267.087	74.7589
	998	0.168963	403.61	267.168	74.7902
	999	0.169009	403.779	267.249	74.8216
	1000	0.169055	403.948	267.33	74.8529
	1001	0.169101	404.117	267.412	74.8842
	1002	0.16915	404.286	267.494	74.9155
	1003	0.169199	404.455	267.578	74.9469
	1004	0.16925	404.625	267.663	74.9782
	1005	0.169303	404.794	267.749	75.0096
	1006	0.169357	404.963	267.836	75.041
	1007	0.169412	405.132	267.924	75.0724
	1008	0.169469	405.302	268.013	75.1037
	1009	0.169527	405.471	268.103	75.1351
	1010	0.169586	405.641	268.194	75.1666
	1011	0.169647	405.81	268.286	75.198
	1012	0.16971	405.98	268.379	75.2294
	1013	0.169773	406.15	268.473	75.2609
	1014	0.169839	406.32	268.568	75.2923
	1015	0.169905	406.489	268.665	75.3238
	1016	0.169973	406.659	268.762	75.3553
	1017	0.170043	406.829	268.86	75.3868
	1018	0.170113	406.999	268.96	75.4183
	1019	0.170186	407.169	269.06	75.4498
	1020	0.170259	407.34	269.161	75.4813
	1021	0.170334	407.51	269.264	75.5129
	1022	0.170411	407.68	269.367	75.5445
	1023	0.170489	407.851	269.472	75.576
	1024	0.170568	408.021	269.578	75.6076
	1025	0.170648	408.192	269.684	75.6392
	1026	0.17073	408.362	269.792	75.6709
	1027	0.170814	408.533	269.901	75.7025
	1028	0.170899	408.704	270.011	75.7341
	1029	0.170985	408.875	270.121	75.7658
	1030	0.171072	409.046	270.233	75.7975
	1031	0.171161	409.217	270.346	75.8292
	1032	0.171252	409.388	270.46	75.8609
	1033	0.171343	409.559	270.575	75.8927
	1034	0.171437	409.731	270.691	75.9244
	1035	0.171531	409.902	270.808	75.9562
	1036	0.171627	410.074	270.926	75.988
	1037	0.171724	410.245	271.046	76.0198
	1038	0.171823	410.417	271.166	76.0516
	1039	0.171923	410.589	271.287	76.0834
	1040	0.172024	410.761	271.409	76.1153
	1041	0.172127	410.933	271.533	76.1472
	1042	0.172231	411.105	271.657	76.179
	1043	0.172337	411.277	271.783	76.211
	1044	0.172444	411.449	271.909	76.2429
	1045	0.172552	411.622	272.037	76.2749
	1046	0.172662	411.794	272.165	76.3068
	1047	0.172773	411.967	272.295	76.3388
	1048	0.172885	412.14	272.425	76.3708
	1049	0.172999	412.313	272.557	76.4029
	1050	0.173114	412.486	272.69	76.4349
	1051	0.173231	412.659	272.823	76.467
	1052	0.173349	412.832	272.958	76.4991
	1053	0.173468	413.005	273.094	76.5312
	1054	0.173589	413.179	273.231	76.5634
	1055	0.173711	413.352	273.369	76.5955
	1056	0.173834	413.526	273.508	76.6277
	1057	0.173959	413.7	273.648	76.6599
	1058	0.174085	413.874	273.789	76.6922
	1059	0.174212	414.048	273.931	76.7244
	1060	0.174341	414.222	274.074	76.7567
	1061	0.174471	414.397	274.218	76.789
	1062	0.174602	414.571	274.363	76.8214
	1063	0.174735	414.746	274.51	76.8537
	1064	0.17487	414.92	274.657	76.8861
	1065	0.175005	415.095	274.805	76.9185
	1066	0.175142	415.27	274.955	76.9509
	1067	0.17528	415.445	275.105	76.9834
	1068	0.17542	415.621	275.257	77.0159
	1069	0.175561	415.796	275.409	77.0484
	1070	0.175703	415.972	275.563	77.0809
	1071	0.175847	416.147	275.717	77.1135
	1072	0.175992	416.323	275.873	77.146
	1073	0.176138	416.499	276.03	77.1786
	1074	0.176286	416.675	276.187	77.2113
	1075	0.176435	416.852	276.346	77.244
	1076	0.176585	417.028	276.506	77.2766
	1077	0.176737	417.205	276.667	77.3094
	1078	0.17689	417.381	276.829	77.3421
	1079	0.177044	417.558	276.992	77.3749
	1080	0.1772	417.735	277.156	77.4077
	1081	0.177357	417.913	277.321	77.4405
	1082	0.177515	418.09	277.487	77.4734
	1083	0.177675	418.267	277.654	77.5063
	1084	0.177836	418.445	277.822	77.5392
	1085	0.177998	418.623	277.991	77.5722
	1086	0.178162	418.801	278.161	77.6052
	1087	0.178327	418.979	278.333	77.6382
	1088	0.178493	419.157	278.505	77.6712
	1089	0.178661	419.336	278.678	77.7043
	1090	0.17883	419.515	278.853	77.7374
	1091	0.179	419.693	279.028	77.7705
	1092	0.179171	419.872	279.205	77.8037
	1093	0.179344	420.052	279.382	77.8369
	1094	0.179519	420.231	279.561	77.8701
	1095	0.179694	420.41	279.74	77.9034
	1096	0.179871	420.59	279.921	77.9367
	1097	0.180049	420.77	280.103	77.97
	1098	0.180229	420.95	280.286	78.0034
	1099	0.18041	421.13	280.469	78.0368
	1100	0.180592	421.311	280.654	78.0702
	1101	0.180775	421.491	280.84	78.1037
	1102	0.18096	421.672	281.027	78.1372
	1103	0.181146	421.853	281.215	78.1707
	1104	0.181333	422.034	281.404	78.2043
	1105	0.181522	422.215	281.594	78.2379
	1106	0.181712	422.397	281.785	78.2715
	1107	0.181903	422.579	281.977	78.3052
	1108	0.182096	422.761	282.17	78.3389
	1109	0.18229	422.943	282.365	78.3726
	1110	0.182485	423.125	282.56	78.4064
	1111	0.182681	423.307	282.756	78.4402
	1112	0.182879	423.49	282.953	78.4741
	1113	0.183078	423.673	283.152	78.508
	1114	0.183278	423.856	283.351	78.5419
	1115	0.18348	424.039	283.552	78.5759
	1116	0.183683	424.223	283.753	78.6099
	1117	0.183887	424.407	283.956	78.6439
	1118	0.184093	424.59	284.159	78.678
	1119	0.1843	424.775	284.364	78.7121
	1120	0.184508	424.959	284.57	78.7462
	1121	0.184717	425.143	284.777	78.7804
	1122	0.184928	425.328	284.984	78.8147
	1123	0.18514	425.513	285.193	78.8489
	1124	0.185353	425.698	285.403	78.8832
	1125	0.185568	425.883	285.614	78.9176
	1126	0.185783	426.069	285.826	78.952
	1127	0.186	426.255	286.039	78.9864
	1128	0.186219	426.441	286.253	79.0209
	1129	0.186439	426.627	286.468	79.0554
	1130	0.186659	426.813	286.684	79.0899
	1131	0.186882	427	286.901	79.1245
	1132	0.187105	427.187	287.12	79.1591
	1133	0.18733	427.374	287.339	79.1938
	1134	0.187556	427.561	287.559	79.2285
	1135	0.187783	427.749	287.78	79.2633
	1136	0.188012	427.937	288.003	79.2981
	1137	0.188242	428.125	288.226	79.3329
	1138	0.188473	428.313	288.451	79.3678
	1139	0.188705	428.502	288.676	79.4027
	1140	0.188939	428.69	288.903	79.4377
	1141	0.189174	428.879	289.13	79.4727
	1142	0.18941	429.068	289.359	79.5078
	1143	0.189647	429.258	289.589	79.5428
	1144	0.189886	429.447	289.819	79.578
	1145	0.190126	429.637	290.051	79.6132
	1146	0.190367	429.827	290.284	79.6484
	1147	0.19061	430.018	290.518	79.6837
	1148	0.190853	430.208	290.753	79.719
	1149	0.191098	430.399	290.989	79.7544
	1150	0.191344	430.59	291.226	79.7898
	1151	0.191592	430.782	291.464	79.8252
	1152	0.191841	430.973	291.703	79.8607
	1153	0.192091	431.165	291.943	79.8963
	1154	0.192342	431.357	292.184	79.9319
	1155	0.192594	431.55	292.426	79.9675
	1156	0.192848	431.742	292.67	80.0032
	1157	0.193103	431.935	292.914	80.039
	1158	0.193359	432.128	293.159	80.0747
	1159	0.193617	432.321	293.406	80.1106
	1160	0.193875	432.515	293.653	80.1464
	1161	0.194135	432.709	293.902	80.1824
	1162	0.194397	432.903	294.151	80.2183
	1163	0.194659	433.097	294.402	80.2544
	1164	0.194923	433.292	294.653	80.2904
	1165	0.195188	433.487	294.906	80.3266
	1166	0.195454	433.682	295.16	80.3627
	1167	0.195721	433.878	295.415	80.3989
	1168	0.19599	434.073	295.67	80.4352
	1169	0.19626	434.269	295.927	80.4715
	1170	0.196531	434.466	296.185	80.5079
	1171	0.196803	434.662	296.444	80.5443
	1172	0.197077	434.859	296.704	80.5808
	1173	0.197351	435.056	296.965	80.6173
	1174	0.197627	435.253	297.227	80.6539
	1175	0.197905	435.451	297.49	80.6905
	1176	0.198183	435.649	297.754	80.7272
	1177	0.198463	435.847	298.019	80.7639
	1178	0.198743	436.046	298.286	80.8007
	1179	0.199026	436.244	298.553	80.8375
	1180	0.199309	436.443	298.821	80.8744
	1181	0.199593	436.643	299.091	80.9113
	1182	0.199879	436.842	299.361	80.9483
	1183	0.200166	437.042	299.632	80.9853
	1184	0.200454	437.242	299.905	81.0224
	1185	0.200744	437.443	300.179	81.0596
	1186	0.201034	437.644	300.453	81.0968
	1187	0.201326	437.845	300.729	81.134
	1188	0.201619	438.046	301.005	81.1713
	1189	0.201914	438.247	301.283	81.2087
	1190	0.202209	438.449	301.562	81.2461
	1191	0.202506	438.652	301.842	81.2836
	1192	0.202804	438.854	302.123	81.3211
	1193	0.203103	439.057	302.405	81.3587
	1194	0.203403	439.26	302.687	81.3963
	1195	0.203704	439.463	302.971	81.434
	1196	0.204007	439.667	303.256	81.4717
	1197	0.204311	439.871	303.543	81.5095
	1198	0.204616	440.075	303.83	81.5474
	1199	0.204922	440.28	304.118	81.5853
	1200	0.20523	440.485	304.407	81.6233
	1201	0.205539	440.69	304.697	81.6613
	1202	0.205848	440.896	304.989	81.6994
	1203	0.20616	441.102	305.281	81.7376
	1204	0.206472	441.308	305.574	81.7758
	1205	0.206785	441.514	305.869	81.814
	1206	0.2071	441.721	306.164	81.8523
	1207	0.207416	441.928	306.461	81.8907
	1208	0.207733	442.136	306.758	81.9291
	1209	0.208051	442.343	307.057	81.9676
	1210	0.20837	442.551	307.357	82.0062
	1211	0.208691	442.76	307.657	82.0448
	1212	0.209013	442.968	307.959	82.0835
	1213	0.209336	443.177	308.262	82.1222
	1214	0.20966	443.387	308.566	82.161
	1215	0.209985	443.596	308.871	82.1998
	1216	0.210312	443.806	309.177	82.2388
	1217	0.210639	444.017	309.484	82.2777
	1218	0.210968	444.227	309.792	82.3168
	1219	0.211298	444.438	310.101	82.3559
	1220	0.211629	444.65	310.411	82.395
	1221	0.211962	444.861	310.722	82.4342
	1222	0.212295	445.073	311.034	82.4735
	1223	0.21263	445.285	311.347	82.5128
	1224	0.212966	445.498	311.662	82.5522
	1225	0.213303	445.711	311.977	82.5917
	1226	0.213641	445.924	312.293	82.6312
	1227	0.21398	446.138	312.611	82.6708
	1228	0.214321	446.352	312.929	82.7105
	1229	0.214663	446.566	313.249	82.7502
	1230	0.215006	446.781	313.569	82.79
	1231	0.21535	446.996	313.891	82.8298
	1232	0.215695	447.211	314.214	82.8697
	1233	0.216041	447.427	314.537	82.9097
	1234	0.216389	447.643	314.862	82.9497
	1235	0.216737	447.859	315.188	82.9898
	1236	0.217087	448.076	315.515	83.03
	1237	0.217438	448.293	315.843	83.0702
	1238	0.21779	448.511	316.172	83.1105
	1239	0.218144	448.729	316.502	83.1508
	1240	0.218498	448.947	316.833	83.1913
	1241	0.218854	449.165	317.165	83.2318
	1242	0.21921	449.384	317.498	83.2723
	1243	0.219568	449.603	317.832	83.3129
	1244	0.219927	449.823	318.167	83.3536
	1245	0.220288	450.043	318.503	83.3944
	1246	0.220649	450.263	318.841	83.4352
	1247	0.221011	450.484	319.179	83.4761
	1248	0.221375	450.705	319.518	83.517
	1249	0.22174	450.926	319.859	83.5581
	1250	0.222106	451.148	320.2	83.5991
	1251	0.222473	451.37	320.543	83.6403
	1252	0.222841	451.592	320.886	83.6815
	1253	0.22321	451.815	321.231	83.7228
	1254	0.223581	452.038	321.577	83.7642
	1255	0.223952	452.262	321.923	83.8056
	1256	0.224325	452.486	322.271	83.8471
	1257	0.224699	452.71	322.62	83.8887
	1258	0.225074	452.935	322.97	83.9303
	1259	0.22545	453.16	323.321	83.972
	1260	0.225827	453.385	323.673	84.0138
	1261	0.226205	453.611	324.026	84.0556
	1262	0.226585	453.838	324.38	84.0976
	1263	0.226965	454.064	324.735	84.1396
	1264	0.227347	454.291	325.091	84.1816
	1265	0.22773	454.518	325.448	84.2237
	1266	0.228114	454.746	325.806	84.2659
	1267	0.228499	454.974	326.165	84.3082
	1268	0.228885	455.203	326.526	84.3505
	1269	0.229273	455.432	326.887	84.393
	1270	0.229661	455.661	327.249	84.4354
	1271	0.230051	455.891	327.613	84.478
	1272	0.230441	456.121	327.977	84.5206
	1273	0.230833	456.351	328.343	84.5633
	1274	0.231226	456.582	328.709	84.6061
	1275	0.23162	456.813	329.077	84.649
	1276	0.232015	457.045	329.446	84.6919
	1277	0.232412	457.277	329.815	84.7349
	1278	0.232809	457.509	330.186	84.7779
	1279	0.233207	457.742	330.558	84.8211
	1280	0.233607	457.975	330.931	84.8643
	1281	0.234008	458.209	331.305	84.9076
	1282	0.234409	458.443	331.68	84.9509
	1283	0.234812	458.677	332.056	84.9944
	1284	0.235216	458.912	332.433	85.0379
	1285	0.235621	459.147	332.811	85.0815
	1286	0.236027	459.383	333.19	85.1251
	1287	0.236435	459.619	333.57	85.1689
	1288	0.236843	459.855	333.951	85.2127
	1289	0.237253	460.092	334.334	85.2566
	1290	0.237663	460.329	334.717	85.3005
	1291	0.238075	460.567	335.101	85.3446
	1292	0.238488	460.805	335.487	85.3887
	1293	0.238901	461.044	335.873	85.4329
	1294	0.239316	461.283	336.261	85.4772
	1295	0.239732	461.522	336.649	85.5215
	1296	0.240149	461.762	337.039	85.5659
	1297	0.240568	462.002	337.43	85.6104
	1298	0.240987	462.242	337.821	85.655
	1299	0.241407	462.483	338.214	85.6997
	1300	0.241829	462.725	338.608	85.7444
	1301	0.242251	462.967	339.003	85.7892
	1302	0.242675	463.209	339.398	85.8341
	1303	0.2431	463.451	339.795	85.8791
	1304	0.243525	463.695	340.193	85.9241
	1305	0.243952	463.938	340.592	85.9692
	1306	0.24438	464.182	340.992	86.0144
	1307	0.244809	464.426	341.394	86.0597
	1308	0.245239	464.671	341.796	86.1051
	1309	0.24567	464.916	342.199	86.1505
	1310	0.246103	465.162	342.603	86.1961
	1311	0.246536	465.408	343.008	86.2417
	1312	0.24697	465.655	343.415	86.2873
	1313	0.247406	465.902	343.822	86.3331
	1314	0.247842	466.149	344.231	86.3789
	1315	0.24828	466.397	344.64	86.4249
	1316	0.248718	466.645	345.051	86.4709
	1317	0.249158	466.894	345.462	86.517
	1318	0.249599	467.143	345.875	86.5631
	1319	0.250041	467.393	346.289	86.6094
	1320	0.250483	467.643	346.703	86.6557
	1321	0.250927	467.893	347.119	86.7021
	1322	0.251372	468.144	347.536	86.7486
	1323	0.251818	468.396	347.954	86.7952
	1324	0.252265	468.647	348.373	86.8419
	1325	0.252714	468.9	348.793	86.8886
	1326	0.253163	469.152	349.214	86.9355
	1327	0.253613	469.406	349.636	86.9824
	1328	0.254064	469.659	350.059	87.0294
	1329	0.254517	469.913	350.483	87.0764
	1330	0.25497	470.168	350.908	87.1236
	1331	0.255425	470.423	351.334	87.1709
	1332	0.25588	470.678	351.762	87.2182
	1333	0.256337	470.934	352.19	87.2656
	1334	0.256794	471.19	352.619	87.3131
	1335	0.257253	471.447	353.05	87.3607
	1336	0.257713	471.704	353.481	87.4084
	1337	0.258173	471.962	353.914	87.4561
	1338	0.258635	472.22	354.347	87.5039
	1339	0.259098	472.479	354.782	87.5519
	1340	0.259562	472.738	355.218	87.5999
	1341	0.260027	472.998	355.654	87.648
	1342	0.260493	473.258	356.092	87.6962
	1343	0.260959	473.518	356.531	87.7444
	1344	0.261427	473.779	356.971	87.7928
	1345	0.261896	474.04	357.412	87.8412
	1346	0.262366	474.302	357.854	87.8898
	1347	0.262838	474.565	358.297	87.9384
	1348	0.26331	474.828	358.741	87.9871
	1349	0.263783	475.091	359.186	88.0359
	1350	0.264257	475.355	359.632	88.0848
	1351	0.264732	475.619	360.079	88.1337
	1352	0.265208	475.884	360.527	88.1828
	1353	0.265686	476.149	360.977	88.2319
	1354	0.266164	476.415	361.427	88.2812
	1355	0.266643	476.681	361.878	88.3305
	1356	0.267123	476.947	362.331	88.3799
	1357	0.267605	477.214	362.784	88.4294
	1358	0.268087	477.482	363.239	88.479
	1359	0.26857	477.75	363.694	88.5287
	1360	0.269055	478.019	364.151	88.5784
	1361	0.26954	478.288	364.609	88.6283
	1362	0.270026	478.557	365.067	88.6782
	1363	0.270514	478.827	365.527	88.7283
	1364	0.271002	479.098	365.988	88.7784
	1365	0.271492	479.369	366.45	88.8286
	1366	0.271982	479.64	366.913	88.8789
	1367	0.272473	479.912	367.377	88.9293
	1368	0.272966	480.185	367.842	88.9798
	1369	0.273459	480.458	368.308	89.0304
	1370	0.273954	480.731	368.775	89.0811
	1371	0.274449	481.005	369.243	89.1318
	1372	0.274946	481.28	369.712	89.1827
	1373	0.275443	481.555	370.182	89.2336
	1374	0.275941	481.83	370.654	89.2847
	1375	0.276441	482.106	371.126	89.3358
	1376	0.276941	482.382	371.599	89.387
	1377	0.277443	482.659	372.074	89.4383
	1378	0.277945	482.937	372.549	89.4898
	1379	0.278448	483.215	373.026	89.5413
	1380	0.278953	483.493	373.503	89.5929
	1381	0.279458	483.772	373.982	89.6445
	1382	0.279965	484.052	374.462	89.6963
	1383	0.280472	484.332	374.942	89.7482
	1384	0.28098	484.612	375.424	89.8002
	1385	0.28149	484.893	375.907	89.8523
	1386	0.282	485.175	376.391	89.9044
	1387	0.282511	485.457	376.876	89.9567
	1388	0.283024	485.739	377.362	90.009
	1389	0.283537	486.022	377.849	90.0615
	1390	0.284051	486.306	378.337	90.114
	1391	0.284566	486.59	378.826	90.1666
	1392	0.285083	486.874	379.316	90.2194
	1393	0.2856	487.159	379.807	90.2722
	1394	0.286118	487.445	380.3	90.3251
	1395	0.286637	487.731	380.793	90.3781
	1396	0.287157	488.018	381.287	90.4313
	1397	0.287678	488.305	381.783	90.4845
	1398	0.2882	488.592	382.279	90.5378
	1399	0.288723	488.881	382.777	90.5912
	1400	0.289247	489.169	383.275	90.6447
	1401	0.289772	489.459	383.775	90.6983
	1402	0.290298	489.748	384.275	90.752
	1403	0.290825	490.039	384.777	90.8058
	1404	0.291353	490.33	385.28	90.8597
	1405	0.291882	490.621	385.784	90.9136
	1406	0.292412	490.913	386.288	90.9677
	1407	0.292943	491.205	386.794	91.0219
	1408	0.293474	491.498	387.301	91.0762
	1409	0.294007	491.792	387.809	91.1306
	1410	0.294541	492.086	388.318	91.1851
	1411	0.295075	492.38	388.828	91.2396
	1412	0.295611	492.675	389.339	91.2943
	1413	0.296147	492.971	389.852	91.3491
	1414	0.296685	493.267	390.365	91.404
	1415	0.297223	493.564	390.879	91.4589
	1416	0.297762	493.861	391.394	91.514
	1417	0.298303	494.159	391.911	91.5692
	1418	0.298844	494.457	392.428	91.6245
	1419	0.299386	494.756	392.947	91.6799
	1420	0.299929	495.055	393.466	91.7353
	1421	0.300473	495.355	393.987	91.7909
	1422	0.301018	495.656	394.508	91.8466
	1423	0.301564	495.957	395.031	91.9024
	1424	0.302111	496.258	395.555	91.9582
	1425	0.302659	496.56	396.08	92.0142
	1426	0.303208	496.863	396.605	92.0703
	1427	0.303758	497.166	397.132	92.1265
	1428	0.304308	497.47	397.66	92.1828
	1429	0.30486	497.774	398.189	92.2392
	1430	0.305412	498.079	398.719	92.2957
	1431	0.305966	498.385	399.25	92.3523
	1432	0.30652	498.69	399.782	92.409
	1433	0.307076	498.997	400.315	92.4658
	1434	0.307632	499.304	400.85	92.5227
	1435	0.308189	499.612	401.385	92.5797
	1436	0.308747	499.92	401.921	92.6368
	1437	0.309306	500.229	402.459	92.694
	1438	0.309866	500.538	402.997	92.7513
	1439	0.310427	500.848	403.536	92.8087
	1440	0.310989	501.158	404.077	92.8662
	1441	0.311552	501.469	404.618	92.9239
	1442	0.312115	501.781	405.161	92.9816
	1443	0.31268	502.093	405.705	93.0394
	1444	0.313246	502.406	406.249	93.0974
	1445	0.313812	502.719	406.795	93.1554
	1446	0.314379	503.033	407.342	93.2136
	1447	0.314948	503.347	407.89	93.2718
	1448	0.315517	503.662	408.439	93.3302
	1449	0.316087	503.977	408.989	93.3887
	1450	0.316658	504.294	409.54	93.4472
	1451	0.31723	504.61	410.092	93.5059
	1452	0.317803	504.927	410.645	93.5647
	1453	0.318376	505.245	411.199	93.6236
	1454	0.318951	505.564	411.754	93.6826
	1455	0.319526	505.883	412.31	93.7417
	1456	0.320103	506.202	412.868	93.8009
	1457	0.32068	506.522	413.426	93.8602
	1458	0.321259	506.843	413.985	93.9196
	1459	0.321838	507.164	414.546	93.9792
	1460	0.322418	507.486	415.107	94.0388
	1461	0.322999	507.808	415.67	94.0985
	1462	0.323581	508.131	416.233	94.1584
	1463	0.324163	508.455	416.798	94.2184
	1464	0.324747	508.779	417.364	94.2784
	1465	0.325331	509.104	417.931	94.3386
	1466	0.325917	509.429	418.498	94.3989
	1467	0.326503	509.755	419.067	94.4593
	1468	0.32709	510.082	419.637	94.5198
	1469	0.327679	510.409	420.208	94.5804
	1470	0.328268	510.736	420.78	94.6411
	1471	0.328857	511.065	421.353	94.7019
	1472	0.329448	511.394	421.927	94.7629
	1473	0.33004	511.723	422.502	94.8239
	1474	0.330632	512.053	423.078	94.8851
	1475	0.331226	512.384	423.656	94.9464
	1476	0.33182	512.715	424.234	95.0077
	1477	0.332415	513.047	424.813	95.0692
	1478	0.333011	513.379	425.394	95.1308
	1479	0.333608	513.712	425.975	95.1925
	1480	0.334206	514.046	426.558	95.2543
	1481	0.334805	514.38	427.141	95.3163
	1482	0.335405	514.715	427.726	95.3783
	1483	0.336005	515.05	428.311	95.4405
	1484	0.336606	515.386	428.898	95.5027
	1485	0.337209	515.723	429.486	95.5651
	1486	0.337812	516.06	430.075	95.6276
	1487	0.338416	516.398	430.664	95.6902
	1488	0.33902	516.736	431.255	95.7529
	1489	0.339626	517.075	431.847	95.8157
	1490	0.340233	517.415	432.44	95.8786
	1491	0.34084	517.755	433.034	95.9417
	1492	0.341448	518.096	433.629	96.0049
	1493	0.342057	518.437	434.226	96.0681
	1494	0.342667	518.779	434.823	96.1315
	1495	0.343278	519.122	435.421	96.195
	1496	0.34389	519.465	436.02	96.2586
	1497	0.344503	519.809	436.621	96.3223
	1498	0.345116	520.154	437.222	96.3862
	1499	0.34573	520.499	437.825	96.4501
	1500	0.346345	520.845	438.428	96.5142
	1501	0.346976	521.191	439.048	96.5784
	1502	0.347636	521.538	439.701	96.6427
	1503	0.348324	521.886	440.386	96.7071
	1504	0.349041	522.234	441.101	96.7716
	1505	0.349785	522.583	441.847	96.8363
	1506	0.350556	522.933	442.622	96.9011
	1507	0.351354	523.283	443.427	96.9661
	1508	0.352177	523.635	444.26	97.0312
	1509	0.353026	523.987	445.121	97.0965
	1510	0.353899	524.34	446.009	97.1619
	1511	0.354797	524.694	446.924	97.2274
	1512	0.355718	525.049	447.864	97.2932
	1513	0.356663	525.404	448.83	97.3591
	1514	0.35763	525.761	449.82	97.4252
	1515	0.358618	526.119	450.834	97.4915
	1516	0.359628	526.477	451.872	97.5579
	1517	0.360659	526.837	452.932	97.6246
	1518	0.36171	527.197	454.014	97.6914
	1519	0.36278	527.559	455.117	97.7584
	1520	0.36387	527.922	456.241	97.8256
	1521	0.364978	528.286	457.386	97.8931
	1522	0.366103	528.651	458.549	97.9607
	1523	0.367246	529.017	459.732	98.0285
	1524	0.368406	529.384	460.932	98.0966
	1525	0.369582	529.753	462.15	98.1649
	1526	0.370774	530.122	463.385	98.2333
	1527	0.371981	530.493	464.636	98.3021
	1528	0.373202	530.865	465.903	98.371
	1529	0.374437	531.238	467.185	98.4401
	1530	0.375685	531.613	468.48	98.5095
	1531	0.376946	531.988	469.79	98.5791
	1532	0.37822	532.365	471.112	98.649
	1533	0.379505	532.743	472.447	98.7191
	1534	0.380801	533.123	473.793	98.7894
	1535	0.382107	533.504	475.151	98.86
	1536	0.383423	533.886	476.519	98.9308
	1537	0.384749	534.269	477.896	99.0018
	1538	0.386083	534.654	479.283	99.0731
	1539	0.387426	535.04	480.678	99.1447
	1540	0.388776	535.427	482.081	99.2164
	1541	0.390133	535.816	483.491	99.2885
	1542	0.391497	536.206	484.907	99.3608
	1543	0.392867	536.598	486.33	99.4333
	1544	0.394242	536.991	487.758	99.5061
	1545	0.395621	537.385	489.19	99.5792
	1546	0.397005	537.781	490.626	99.6525
	1547	0.398393	538.178	492.066	99.7261
	1548	0.399783	538.576	493.508	99.7999
	1549	0.401176	538.976	494.952	99.874
	1550	0.402571	539.377	496.397	99.9483
	1551	0.403967	539.78	497.844	100.023
	1552	0.405364	540.183	499.29	100.098
	1553	0.406762	540.589	500.736	100.173
	1554	0.408159	540.996	502.18	100.248
	1555	0.409555	541.404	503.623	100.324
	1556	0.410949	541.813	505.063	100.4
	1557	0.412341	542.224	506.5	100.476
	1558	0.413731	542.637	507.933	100.552
	1559	0.415117	543.05	509.362	100.629
	1560	0.4165	543.465	510.785	100.706
	1561	0.417878	543.882	512.203	100.783
	1562	0.419252	544.3	513.615	100.861
	1563	0.420619	544.719	515.019	100.938
	1564	0.421981	545.14	516.416	101.016
	1565	0.423336	545.562	517.804	101.094
	1566	0.424684	545.985	519.184	101.173
	1567	0.426024	546.41	520.554	101.251
	1568	0.427356	546.836	521.913	101.33
	1569	0.428679	547.263	523.262	101.41
	1570	0.429992	547.692	524.599	101.489
	1571	0.431295	548.122	525.924	101.569
	1572	0.432588	548.553	527.236	101.649
	1573	0.433869	548.986	528.535	101.729
	1574	0.435139	549.42	529.82	101.809
	1575	0.436396	549.855	531.09	101.89
	1576	0.43764	550.291	532.344	101.971
	1577	0.438871	550.729	533.582	102.052
	1578	0.440088	551.168	534.804	102.133
	1579	0.44129	551.608	536.008	102.215
	1580	0.442477	552.049	537.194	102.296
	1581	0.443648	552.491	538.362	102.378
	1582	0.444803	552.935	539.51	102.461
	1583	0.44594	553.38	540.639	102.543
	1584	0.447061	553.826	541.747	102.626
	1585	0.448163	554.273	542.833	102.709
	1586	0.449247	554.721	543.898	102.792
	1587	0.450311	555.17	544.94	102.875
	1588	0.451356	555.621	545.96	102.958
	1589	0.45238	556.072	546.955	103.042
	1590	0.453384	556.524	547.926	103.126
	1591	0.454365	556.978	548.872	103.21
	1592	0.455325	557.432	549.792	103.294
	1593	0.456263	557.887	550.685	103.378
	1594	0.457177	558.344	551.552	103.463
	1595	0.458067	558.801	552.391	103.548
	1596	0.458933	559.259	553.201	103.632
	1597	0.459774	559.718	553.983	103.718
	1598	0.460589	560.178	554.735	103.803
	1599	0.461379	560.638	555.457	103.888
	1600	0.462142	561.1	556.148	103.974
	1601	0.462883	561.562	556.816	104.059
	1602	0.46361	562.025	557.469	104.145
	1603	0.464321	562.488	558.108	104.231
	1604	0.465018	562.953	558.733	104.317
	1605	0.465701	563.418	559.344	104.403
	1606	0.466369	563.883	559.942	104.489
	1607	0.467025	564.35	560.527	104.576
	1608	0.467667	564.817	561.099	104.662
	1609	0.468296	565.284	561.658	104.749
	1610	0.468913	565.753	562.206	104.836
	1611	0.469518	566.222	562.742	104.923
	1612	0.470111	566.691	563.267	105.01
	1613	0.470692	567.161	563.78	105.097
	1614	0.471263	567.632	564.283	105.184
	1615	0.471823	568.103	564.776	105.271
	1616	0.472372	568.575	565.258	105.359
	1617	0.472912	569.047	565.731	105.446
	1618	0.473441	569.52	566.194	105.534
	1619	0.473962	569.994	566.649	105.622
	1620	0.474474	570.468	567.094	105.709
	1621	0.474977	570.942	567.531	105.797
	1622	0.475471	571.417	567.96	105.885
	1623	0.475958	571.893	568.381	105.974
	1624	0.476438	572.369	568.795	106.062
	1625	0.47691	572.845	569.202	106.15
	1626	0.477375	573.322	569.602	106.238
	1627	0.477834	573.799	569.995	106.327
	1628	0.478287	574.277	570.383	106.415
	1629	0.478733	574.755	570.764	106.504
	1630	0.479175	575.234	571.14	106.593
	1631	0.479611	575.713	571.511	106.682
	1632	0.480043	576.193	571.877	106.77
	1633	0.48047	576.673	572.239	106.859
	1634	0.480894	577.153	572.597	106.948
	1635	0.481313	577.634	572.95	107.038
	1636	0.481729	578.116	573.301	107.127
	1637	0.482143	578.597	573.648	107.216
	1638	0.482553	579.079	573.992	107.305
	1639	0.482962	579.562	574.334	107.395
	1640	0.483368	580.045	574.673	107.484
	1641	0.483773	580.528	575.011	107.574
	1642	0.484177	581.012	575.347	107.663
	1643	0.48458	581.496	575.682	107.753
	1644	0.484982	581.981	576.016	107.843
	1645	0.485384	582.466	576.35	107.933
	1646	0.485787	582.951	576.684	108.023
	1647	0.48619	583.437	577.017	108.113
	1648	0.486593	583.923	577.351	108.203
	1649	0.486998	584.41	577.686	108.293
	1650	0.487405	584.897	578.022	108.383
	1651	0.487814	585.384	578.359	108.474
	1652	0.488224	585.872	578.698	108.564
	1653	0.488638	586.36	579.039	108.654
	1654	0.489055	586.849	579.383	108.745
	1655	0.489474	587.338	579.729	108.836
	1656	0.489898	587.827	580.079	108.926
	1657	0.490326	588.317	580.432	109.017
	1658	0.490758	588.808	580.788	109.108
	1659	0.491194	589.298	581.149	109.199
	1660	0.491636	589.79	581.514	109.29
	1661	0.492084	590.281	581.884	109.381
	1662	0.492537	590.773	582.258	109.472
	1663	0.492996	591.266	582.639	109.563
	1664	0.493462	591.759	583.025	109.655
	1665	0.493935	592.252	583.416	109.746
	1666	0.494415	592.746	583.815	109.838
	1667	0.494902	593.241	584.22	109.929
	1668	0.495397	593.736	584.632	110.021
	1669	0.495901	594.231	585.051	110.113
	1670	0.496413	594.727	585.478	110.205
	1671	0.496935	595.223	585.913	110.297
	1672	0.497465	595.72	586.357	110.389
	1673	0.498005	596.218	586.809	110.481
	1674	0.498556	596.716	587.27	110.573
	1675	0.499116	597.214	587.74	110.666
	1676	0.499688	597.713	588.22	110.758
	1677	0.50027	598.213	588.71	110.851
	1678	0.500864	598.713	589.211	110.944
	1679	0.50147	599.214	589.721	111.036
	1680	0.502088	599.716	590.243	111.129
	1681	0.502718	600.218	590.777	111.222
	1682	0.503361	600.72	591.321	111.315
	1683	0.504017	601.224	591.878	111.409
	1684	0.504687	601.728	592.447	111.502
	1685	0.505371	602.233	593.029	111.596
	1686	0.506069	602.738	593.624	111.689
	1687	0.506782	603.244	594.231	111.783
	1688	0.507509	603.751	594.853	111.877
	1689	0.508252	604.258	595.488	111.971
	1690	0.50901	604.766	596.138	112.065
	1691	0.509785	605.276	596.802	112.16
	1692	0.510576	605.785	597.481	112.254
	1693	0.511383	606.296	598.175	112.349
	1694	0.512208	606.807	598.885	112.443
	1695	0.51305	607.319	599.611	112.538
	1696	0.513909	607.833	600.353	112.633
	1697	0.514787	608.346	601.112	112.729
	1698	0.515683	608.861	601.887	112.824
	1699	0.516598	609.377	602.68	112.92
	1700	0.517533	609.893	603.49	113.015
	1701	0.518504	610.411	604.352	113.111
	1702	0.519529	610.93	605.298	113.207
	1703	0.520608	611.449	606.329	113.303
	1704	0.521741	611.97	607.442	113.4
	1705	0.522928	612.491	608.637	113.497
	1706	0.524168	613.014	609.913	113.594
	1707	0.525461	613.538	611.269	113.691
	1708	0.526807	614.064	612.704	113.788
	1709	0.528206	614.591	614.217	113.886
	1710	0.529658	615.119	615.807	113.984
	1711	0.531162	615.649	617.473	114.082
	1712	0.532718	616.18	619.214	114.18
	1713	0.534326	616.713	621.03	114.279
	1714	0.535987	617.247	622.918	114.378
	1715	0.537699	617.783	624.879	114.477
	1716	0.539462	618.321	626.911	114.577
	1717	0.541277	618.86	629.014	114.677
	1718	0.543143	619.401	631.186	114.777
	1719	0.545059	619.944	633.426	114.878
	1720	0.547027	620.489	635.734	114.979
	1721	0.549045	621.036	638.108	115.08
	1722	0.551113	621.586	640.548	115.182
	1723	0.553232	622.137	643.052	115.284
	1724	0.5554	622.69	645.62	115.386
	1725	0.557619	623.245	648.25	115.489
	1726	0.559886	623.803	650.942	115.593
	1727	0.562204	624.363	653.695	115.696
	1728	0.56457	624.925	656.508	115.801
	1729	0.566986	625.49	659.379	115.905
	1730	0.56945	626.057	662.308	116.01
	1731	0.571963	626.626	665.294	116.116
	1732	0.574524	627.198	668.336	116.222
	1733	0.577134	627.772	671.432	116.328
	1734	0.579792	628.35	674.583	116.435
	1735	0.582497	628.929	677.787	116.543
	1736	0.585251	629.512	681.043	116.651
	1737	0.588051	630.097	684.349	116.759
	1738	0.590899	630.685	687.706	116.868
	1739	0.593794	631.276	691.112	116.978
	1740	0.596737	631.87	694.566	117.088
	1741	0.599725	632.467	698.068	117.198
	1742	0.602761	633.066	701.616	117.309
	1743	0.605842	633.669	705.208	117.421
	1744	0.60897	634.275	708.846	117.533
	1745	0.612144	634.884	712.526	117.646
	1746	0.615364	635.496	716.249	117.759
	1747	0.618629	636.111	720.014	117.874
	1748	0.621939	636.73	723.819	117.988
	1749	0.625295	637.352	727.663	118.103
	1750	0.628696	637.977	731.546	118.219
	1751	0.632142	638.606	735.467	118.336
	1752	0.635632	639.238	739.424	118.453
	1753	0.639167	639.874	743.417	118.571
	1754	0.642746	640.513	747.444	118.689
	1755	0.646369	641.156	751.506	118.808
	1756	0.650036	641.802	755.6	118.928
	1757	0.653746	642.452	759.726	119.048
	1758	0.6575	643.106	763.882	119.17
	1759	0.661298	643.763	768.069	119.291
	1760	0.665138	644.425	772.284	119.414
	1761	0.669022	645.09	776.528	119.537
	1762	0.672948	645.759	780.798	119.661
	1763	0.676917	646.432	785.095	119.786
	1764	0.680928	647.109	789.416	119.911
	1765	0.684981	647.79	793.762	120.038
	1766	0.689076	648.475	798.131	120.164
	1767	0.693213	649.164	802.521	120.292
	1768	0.697391	649.857	806.934	120.421
	1769	0.701611	650.554	811.366	120.55
	1770	0.705873	651.256	815.818	120.68
	1771	0.710175	651.962	820.288	120.811
	1772	0.714518	652.672	824.775	120.942
	1773	0.718901	653.386	829.279	121.075
	1774	0.723325	654.105	833.798	121.208
	1775	0.72779	654.829	838.332	121.342
	1776	0.732294	655.556	842.879	121.477
	1777	0.736838	656.289	847.438	121.612
	1778	0.741422	657.026	852.01	121.749
	1779	0.746046	657.767	856.592	121.886
	1780	0.750709	658.513	861.183	122.025
	1781	0.75541	659.264	865.783	122.164
	1782	0.760151	660.019	870.391	122.304
	1783	0.764931	660.779	875.006	122.445
	1784	0.769749	661.544	879.627	122.586
	1785	0.774605	662.314	884.252	122.729
	1786	0.7795	663.089	888.881	122.872
	1787	0.784432	663.868	893.514	123.017
	1788	0.789403	664.653	898.148	123.162
	1789	0.79441	665.442	902.783	123.309
	1790	0.799456	666.236	907.418	123.456
	1791	0.804538	667.036	912.052	123.604
	1792	0.809658	667.84	916.685	123.753
	1793	0.814814	668.65	921.314	123.903
	1794	0.820007	669.465	925.94	124.054
	1795	0.825237	670.285	930.56	124.206
	1796	0.830502	671.11	935.176	124.359
	1797	0.835804	671.941	939.784	124.513
	1798	0.841142	672.776	944.385	124.668
	1799	0.846515	673.617	948.977	124.824
	1800	0.851924	674.464	953.559	124.98
	1801	0.857368	675.316	958.131	125.138
	1802	0.862847	676.173	962.691	125.297
	1803	0.868361	677.036	967.239	125.457
	1804	0.87391	677.905	971.774	125.618
	1805	0.879494	678.778	976.294	125.78
	1806	0.885112	679.658	980.798	125.943
	1807	0.890764	680.543	985.286	126.107
	1808	0.896449	681.434	989.757	126.272
	1809	0.902169	682.33	994.21	126.438
	1810	0.907922	683.232	998.643	126.605
	1811	0.913709	684.14	1003.06	126.773
	1812	0.919529	685.054	1007.45	126.943
	1813	0.925382	685.974	1011.82	127.113
	1814	0.931268	686.899	1016.17	127.285
	1815	0.937186	687.83	1020.49	127.457
	1816	0.943137	688.767	1024.79	127.631
	1817	0.94912	689.711	1029.06	127.806
	1818	0.955135	690.66	1033.3	127.981
	1819	0.961182	691.615	1037.52	128.158
	1820	0.967261	692.576	1041.71	128.337
	1821	0.973432	693.543	1045.87	128.516
	1822	0.979757	694.517	1050	128.696
	1823	0.986242	695.496	1054.1	128.878
	1824	0.99289	696.483	1058.18	129.06
	1825	0.999705	697.476	1062.25	129.244
	1826	1.00669	698.475	1066.3	129.43
	1827	1.01386	699.482	1070.33	129.616
	1828	1.0212	700.496	1074.36	129.804
	1829	1.02873	701.517	1078.38	129.993
	1830	1.03644	702.546	1082.39	130.184
	1831	1.04435	703.582	1086.41	130.376
	1832	1.05246	704.627	1090.43	130.57
	1833	1.06076	705.679	1094.45	130.765
	1834	1.06927	706.74	1098.48	130.961
	1835	1.07799	707.809	1102.53	131.159
	1836	1.08693	708.887	1106.59	131.359
	1837	1.09608	709.974	1110.67	131.56
	1838	1.10546	711.07	1114.77	131.764
	1839	1.11506	712.175	1118.89	131.968
	1840	1.12489	713.291	1123.04	132.175
	1841	1.13495	714.415	1127.23	132.383
	1842	1.14526	715.55	1131.44	132.594
	1843	1.15581	716.696	1135.7	132.806
	1844	1.1666	717.851	1139.99	133.02
	1845	1.17765	719.018	1144.32	133.236
	1846	1.18895	720.196	1148.71	133.455
	1847	1.20051	721.385	1153.14	133.675
	1848	1.21233	722.585	1157.62	133.897
	1849	1.22443	723.797	1162.16	134.122
	1850	1.23679	725.022	1166.76	134.349
	1851	1.24943	726.259	1171.41	134.578
	1852	1.26235	727.508	1176.14	134.81
	1853	1.27556	728.77	1180.93	135.044
	1854	1.28906	730.046	1185.79	135.28
	1855	1.30285	731.335	1190.73	135.519
	1856	1.31693	732.638	1195.74	135.76
	1857	1.33132	733.955	1200.83	136.004
	1858	1.34602	735.286	1206.01	136.251
	1859	1.36102	736.632	1211.27	136.5
	1860	1.37634	737.993	1216.62	136.753
	1861	1.39198	739.37	1222.06	137.008
	1862	1.40794	740.762	1227.6	137.266
	1863	1.42422	742.17	1233.24	137.526
	1864	1.44084	743.594	1238.98	137.79
	1865	1.45779	745.035	1244.83	138.057
	1866	1.47509	746.492	1250.78	138.327
	1867	1.49272	747.967	1256.84	138.601
	1868	1.5107	749.46	1263.02	138.877
	1869	1.52904	750.971	1269.32	139.157
	1870	1.54773	752.5	1275.73	139.441
	1871	1.56747	754.048	1282.31	139.727
	1872	1.58892	755.615	1289.07	140.018
	1873	1.61205	757.204	1296.03	140.312
	1874	1.63683	758.816	1303.19	140.611
	1875	1.66322	760.453	1310.55	140.914
	1876	1.6912	762.116	1318.11	141.223
	1877	1.72072	763.807	1325.87	141.536
	1878	1.75175	765.528	1333.83	141.855
	1879	1.78427	767.28	1342	142.179
	1880	1.81823	769.064	1350.37	142.51
	1881	1.85361	770.882	1358.96	142.847
	1882	1.89037	772.736	1367.75	143.19
	1883	1.92847	774.626	1376.75	143.541
	1884	1.96789	776.555	1385.96	143.898
	1885	2.0086	778.523	1395.39	144.263
	1886	2.05055	780.531	1405.03	144.635
	1887	2.09371	782.582	1414.89	145.015
	1888	2.13806	784.676	1424.96	145.403
	1889	2.18355	786.814	1435.26	145.799
	1890	2.23016	788.997	1445.78	146.204
	1891	2.27785	791.227	1456.52	146.617
	1892	2.32659	793.505	1467.49	147.039
	1893	2.37635	795.832	1478.68	147.47
	1894	2.42709	798.208	1490.1	147.911
	1895	2.47877	800.635	1501.74	148.36
	1896	2.53138	803.114	1513.62	148.82
	1897	2.58486	805.645	1525.73	149.289
	1898	2.6392	808.23	1538.07	149.768
	1899	2.69435	810.869	1550.65	150.257
	1900	2.75028	813.564	1563.46	150.756
	1901	2.81006	816.314	1577.46	151.266
	1902	2.87627	819.124	1593.35	151.786
	1903	2.94814	822	1610.79	152.319
	1904	3.02493	824.948	1629.42	152.866
	1905	3.10588	827.973	1648.89	153.426
	1906	3.19022	831.079	1668.86	154.002
	1907	3.27721	834.27	1688.97	154.593
	1908	3.36607	837.547	1708.86	155.2
	1909	3.45606	840.913	1728.2	155.824
	1910	3.54642	844.369	1746.62	156.464
	1911	3.63638	847.915	1763.79	157.121
	1912	3.7252	851.552	1779.34	157.795
	1913	3.81211	855.277	1792.92	158.486
	1914	3.89778	859.089	1804.41	159.192
	1915	3.98339	862.987	1814.34	159.914
	1916	4.06902	866.97	1823.36	160.652
	1917	4.15471	871.039	1832.13	161.406
	1918	4.24053	875.194	1841.3	162.176
	1919	4.32654	879.434	1851.53	162.962
	1920	4.4128	883.761	1863.47	163.764
	1921	4.49936	888.174	1877.24	164.581
	1922	4.58628	892.673	1892.45	165.415
	1923	4.67363	897.259	1909.01	166.265
	1924	4.76145	901.933	1926.82	167.131
	1925	4.84982	906.694	1945.77	168.013
	1926	4.93878	911.544	1965.77	168.912
	1927	5.0284	916.483	1986.71	169.827
	1928	5.11873	921.511	2008.49	170.759
	1929	5.20985	926.63	2031.02	171.708
	1930	5.30179	931.84	2054.19	172.673
	1931	5.39462	937.142	2077.91	173.655
	1932	5.48841	942.536	2102.06	174.655
	1933	5.58321	948.025	2126.56	175.672
	1934	5.67907	953.608	2151.3	176.707
	1935	5.77606	959.287	2176.18	177.759
	1936	5.87424	965.063	2201.1	178.829
	1937	5.97366	970.937	2225.97	179.918
	1938	6.07438	976.911	2250.67	181.025
	1939	6.17647	982.985	2275.11	182.15
	1940	6.27997	989.162	2299.19	183.295
	1941	6.38588	995.442	2322.87	184.459
	1942	6.49493	1001.83	2346.34	185.642
	1943	6.60679	1008.32	2369.86	186.845
	1944	6.72116	1014.93	2393.69	188.07
	1945	6.83771	1021.65	2418.09	189.315
	1946	6.95614	1028.49	2443.31	190.582
	1947	7.07611	1035.44	2469.62	191.871
	1948	7.19732	1042.52	2497.27	193.182
	1949	7.31945	1049.72	2526.52	194.516
	1950	7.44218	1057.04	2557.63	195.872
	1951	7.88027	1064.48	2594.94	197.252
	1952	8.24475	1072.36	2636.77	198.712
	1953	8.65998	1080.6	2682.05	200.24
	1954	8.95599	1089.26	2730.22	201.844
	1955	9.52686	1098.22	2782.09	203.504
	1956	9.97485	1107.75	2835.29	205.269
	1957	10.3545	1117.72	2891.34	207.118
	1958	10.687	1128.08	2948.13	209.036
	1959	11.1767	1138.76	3000.71	211.017
	1960	11.7617	1149.94	3042.99	213.088
	1961	12.1696	1161.7	3084.01	215.267
	1962	12.7431	1173.87	3140.19	217.522
	1963	13.2969	1186.61	3209.98	219.884
	1964	14.2611	1199.91	3281.41	222.348
	1965	15.0078	1214.17	3350.7	224.99
	1966	15.8261	1229.18	3421.02	227.771
	1967	16.415	1245.01	3490.74	230.704
	1968	17.3183	1261.42	3562.79	233.746
	1969	18.2739	1278.74	3637.71	236.955
	1970	19.088	1297.01	3713.33	240.341
	1971	19.9284	1316.1	3790.98	243.878
	1972	21.0557	1336.03	3867.24	247.571
	1973	22.4256	1357.09	3942.79	251.472
	1974	22.8994	1379.51	4017.32	255.628
	1975	23.0707	1402.41	4088.81	259.871
	1976	24.2943	1425.48	4158.89	264.146
	1977	25.2648	1449.78	4229.75	268.648
	1978	26.2873	1475.04	4300.63	273.33
	1979	27.3623	1501.33	4374.35	278.201
	1980	27.8929	1528.69	4445.42	293.732
	1981	28.4235	1556.58	4526.82	291.573
	1982	28.5707	1585.01	4607.19	291.243
	1983	29.3047	1613.58	4688.58	295.416
	1984	30.6229	1642.88	4767.67	309.286
	1985	31.7346	1673.5	4849.86	317.542
	1986	32.7869	1705.24	4934.21	324.565
	1987	33.9865	1738.03	5021.09	335.193
	1988	35.5364	1772.01	5108.74	348.07
	1989	36.8585	1807.55	5195.98	353.815
	1990	37.9517	1844.41	5284.25	359.277
	1991	38.4742	1882.36	5367.49	356.814
	1992	39.1528	1920.83	5452.19	357.336
	1993	39.7442	1959.99	5534.42	360.202
	1994	40.9367	1999.73	5614.53	364.576
	1995	42.1912	2040.67	5695.82	373.4
	1996	43.6243	2082.86	5776.33	383.91
	1997	45.2424	2126.48	5854.84	386.446
	1998	46.3982	2171.73	5932.02	388.924
[truncated: 19 more rows]
